# Supplementary material for: The role of triglycerides in predicting new-onset arthritis in the general population over 45 years old: evidence from the China health and retirement longitudinal study
Source: Front Endocrinol (Lausanne). 2025 May 8;16:1530874. doi: 10.3389/fendo.2025.1530874 (PMC12095871; doi:10.3389/fendo.2025.1530874)
Supplement: Supplementary file 1 [file Table1.xlsx]

## Sheet: Sheet1
ID	TG	arthre2011	arthre2020	sex	marry	age	education	location	drinkev_2011	drinkl_2011	smokev_2011	smoken_2011	hibpe	diabe	sleep	BMI	HDL	LDL
010104101002	63.72	0	0	1	1	48	2	1	1	1	1	1	0	0	8	19.9017	63.4024	175.903
010104102002	57.525	1	1	1	1	60	1	1	1	1	1	1	1	0	8	21.6128	61.4694	131.057
010104104001	88.5	1	0	1	1	60	1	1	0	0	1	1	1	0	6	19.1379	47.1652	98.9696
010104105002	91.155	0	0	1	1	68	3	1	1	1	1	1	1	0	8	20.6641	46.0054	154.253
010104107001	109.74	0	0	1	1	79	1	1	1	0	1	1	1	0	7	19.8471	40.9796	103.222
010104108001	102.66	1	1	0	1	55	1	1	0	0	0	0	0	0	1	19.8868	49.0982	148.841
010104108002	108.855	0	0	1	1	59	2	1	0	0	1	1	0	0	8	18.7471	49.8714	135.697
010104109001	110.625	0	1	1	1	45	3	1	1	1	1	1	0	0	8	19.5325	43.6858	84.6654
010104110002	53.985	0	1	1	1	65	1	1	1	0	1	1	1	0	4	21.2825	51.4178	100.903
010104111001	132.75	1	1	1	0	57	3	1	1	1	1	1	0	0	5	20.4082	56.057	40.2064
010104112001	166.38	0	1	1	1	49	3	1	0	0	1	1	1	0	10	23.7943	32.861	123.712
010104113001	61.065	1	1	1	1	49	2	1	1	1	1	1	0	0	4	22.5391	49.4848	107.861
010104114001	131.865	1	1	0	1	54	1	1	0	0	0	0	0	0	4	21.6966	35.1806	153.094
010104115001	50.445	1	1	1	1	50	1	1	1	1	1	1	0	0	8	19.1001	71.1344	117.526
010104115002	46.905	0	0	0	1	44	1	1	0	0	0	0	0	0	8	22.4906	59.923	86.5984
010104116001	96.465	1	1	1	1	53	3	1	0	0	1	1	1	0	5	16.369	46.7786	157.733
010104118001	84.075	1	1	1	1	54	1	1	1	0	1	1	0	0	8	19.8868	49.8714	116.367
010104119001	53.985	0	0	1	1	57	2	1	1	1	1	1	1	0	7	20.2982	52.191	122.552
010104203002	44.25	1	0	0	1	57	1	0	0	0	0	0	0	0	8	27.1614	54.5106	132.217
010104205001	140.715	0	0	0	1	46	1	0	0	0	0	0	0	1	8	26.6137	54.124	104.382
010104205002	183.195	0	0	1	1	50	4	0	1	1	1	1	0	0	9	20.9689	37.1136	144.202
010104206001	53.985	0	1	0	1	47	1	0	0	0	0	0	1	0	8	22.4889	38.2734	98.1964
010104206002	199.125	0	1	1	1	53	3	0	1	1	1	1	0	0	5	19.257	51.8044	57.2168
010104208001	168.15	1	0	0	0	59	1	0	0	0	0	0	0	0	5	22.9874	40.9796	131.057
010104211001	99.12	0	0	0	1	58	2	0	0	0	0	0	1	1	6	23.6541	60.3096	112.501
010104211002	104.43	0	0	1	1	58	2	1	0	0	1	1	1	0	8	25.5677	39.0466	170.104
010104218002	101.775	1	0	0	1	48	3	0	0	0	0	0	0	0	8	21.5625	59.5364	114.82
010104221001	32.745	0	0	0	1	57	3	0	0	0	0	0	0	0	3	18.7262	55.6704	126.418
010104222001	177	0	0	0	1	52	1	0	0	0	0	0	0	0	7	22.719	41.3662	93.5572
010104222002	119.475	1	1	1	1	53	3	0	1	1	1	1	0	0	5	20.3244	54.8972	174.357
010104223001	53.1	0	0	1	1	49	3	0	1	0	1	1	0	0	6	23.2086	41.7528	115.207
010104226001	330.105	1	1	0	1	57	3	0	0	0	0	0	1	0	9	20.6507	28.6084	53.7374
010104226002	75.225	0	0	1	1	56	1	0	1	1	1	1	0	0	8	20.6988	37.1136	109.794
010104228002	475.245	0	0	0	1	58	1	1	0	0	0	0	1	0	8	23.4952	31.7012	85.4386
010104231001	215.94	1	0	0	0	49	3	0	0	0	0	0	1	0	7	25.6749	48.325	203.352
010104301002	108.855	0	0	0	1	59	1	1	0	0	0	0	0	0	8	25.7647	49.4848	104.769
010104302001	170.805	1	1	0	1	54	1	1	0	0	0	0	1	0	7	17.6385	41.7528	136.47
010104303001	93.81	0	0	1	1	50	2	1	0	0	1	1	0	0	8	19.9131	37.8868	154.253
010104303002	120.36	0	0	0	1	51	1	1	0	0	0	0	0	0	10	25.6951	53.7374	172.037
010104304001	95.58	0	0	1	0	70	1	1	0	0	1	1	0	0	9.5	20.8855	39.8198	99.3562
010104305001	80.535	0	1	1	0	53	1	1	1	0	1	1	0	1	8	21.7543	44.8456	234.28
010104306002	128.325	0	0	1	1	57	2	1	1	1	1	1	0	0	6	20.0841	45.6188	210.31
010104307001	107.97	1	1	1	1	60	2	1	1	1	1	0	1	0	6	21.3623	51.0312	130.671
010104308001	61.065	1	1	0	0	58	1	1	0	0	0	0	0	0	8	24.5064	59.923	127.578
010104309001	47.79	0	0	1	1	48	1	1	1	1	1	1	1	0	8	20.4441	79.6396	143.042
010104309002	112.395	0	0	0	1	43	1	1	0	0	0	0	1	0	9	25.0481	45.2322	243.945
010104310001	71.685	1	1	0	1	60	1	1	0	0	0	0	0	0	4	20.8738	61.856	84.6654
010104311001	53.985	0	1	1	1	64	1	1	1	0	1	1	1	0	7	22.068	59.5364	105.928
010104312001	81.42	1	1	0	1	58	1	1	0	0	0	0	0	0	8	19.2932	46.392	130.671
010104313001	82.305	0	1	0	1	52	1	1	0	0	0	0	1	0	5	26.1567	61.856	143.815
010104313002	92.04	0	1	1	1	51	4	0	1	1	1	1	1	0	6	24.6721	47.1652	132.604
010104314002	181.425	1	1	0	1	61	1	1	0	0	0	0	1	1	8	19.0579	42.526	95.4902
010104315001	107.97	0	0	0	1	54	1	1	0	0	0	0	1	0	8	21.3978	48.325	136.856
010104317001	69.03	1	1	1	1	53	2	1	1	1	1	1	0	0	6	20.1531	69.9746	130.284
010104317002	318.6	1	1	0	1	55	1	1	0	0	0	0	1	0	10	22.1825	34.794	110.954
010104318002	58.41	0	0	0	1	43	2	1	0	0	0	0	1	0	8	23.4173	53.7374	123.325
010104320001	88.5	1	1	1	1	55	3	1	1	1	1	1	0	0	8	18.797	50.258	100.129
010104320002	196.47	1	1	0	1	47	1	1	0	0	0	0	1	0	5	26.7457	51.0312	134.15
010104321001	39.825	0	0	0	1	47	1	1	0	0	0	0	0	0	7	20.3709	62.2426	81.5726
010104321002	52.215	0	0	1	1	51	3	1	1	1	1	1	0	0	8	22.0452	107.861	90.851
010104322001	270.81	1	1	0	1	49	1	1	0	0	0	0	0	0	7	27.5175	57.6034	127.578
010104322002	100.89	0	1	1	1	54	2	1	1	1	1	1	0	0	11	19.9486	34.794	122.166
010104324001	93.81	0	1	1	1	49	2	1	1	0	1	1	1	0	8	19.2692	49.0982	100.516
010104324002	201.78	0	0	0	1	52	1	1	0	0	0	0	0	1	7	23.8349	46.392	159.666
010104325001	71.685	0	0	0	0	76	1	1	0	0	0	0	0	0	8	19.9238	42.1394	127.578
010104326001	163.725	1	1	0	0	62	1	1	0	0	0	0	1	0	11	26.6959	118.686	216.109
010104327002	164.61	0	0	0	1	63	2	1	0	0	0	0	1	1	8	29.514	42.526	147.295
010104328001	96.465	0	0	1	1	68	2	1	1	1	1	1	0	0	8	22.6429	54.8972	169.331
010104329001	78.765	1	1	1	1	54	1	1	1	1	1	1	1	0	6	21.13	52.5776	134.15
010104329002	214.17	0	1	0	1	52	1	1	0	0	0	0	0	0	7	21.5108	38.2734	118.686
010206103001	205.32	1	1	0	1	64	1	1	0	0	0	0	1	0	8	21.9263	23.5826	106.315
010206103002	121.245	0	0	1	1	65	1	0	0	0	1	1	0	0	8	24.577	30.5414	97.4232
010206109001	96.465	1	1	1	1	44	3	1	1	1	0	0	0	0	5	21.7503	47.9384	85.4386
010206109002	284.97	0	1	0	1	43	1	1	1	1	1	1	0	0	7	22.769	37.1136	70.3612
010206111002	253.11	0	0	0	1	42	1	1	0	0	0	0	0	0	3	21.1111	25.5156	76.1602
010206116001	305.325	0	1	0	1	49	1	1	0	0	1	0	0	0	6	20.8701	19.33	71.1344
010206116002	127.44	0	1	1	1	49	1	1	1	1	1	1	0	0	8	23.737	35.5672	114.434
010206118001	282.315	1	1	0	1	39	2	1	0	0	0	0	0	0	3	23.1473	32.0878	64.5622
010206119001	73.455	0	0	0	1	62	1	1	0	0	0	0	1	0	2	17.3484	44.8456	93.9438
010206119002	150.45	0	0	1	1	62	2	1	0	0	1	0	0	0	8	19.1001	30.928	113.274
010206120001	72.57	1	1	0	1	41	1	1	0	0	0	0	0	0	4	19.8141	35.5672	64.9488
010206120002	128.325	1	1	1	1	44	2	1	1	1	0	0	0	0	4	22.6562	38.66	135.31
010206121001	741.63	0	0	1	1	45	3	0	1	1	1	0	1	0	4	22.7732	24.7424	27.4486
010206124001	297.36	0	1	0	1	59	2	1	0	0	1	1	1	0	5	21.8144	37.1136	83.119
010206124002	162.84	1	1	1	1	60	1	1	1	0	1	1	1	0	7	19.5594	23.5826	70.7478
010206202001	54.87	1	1	0	0	75	1	1	0	0	1	0	1	0	0	17.1228	52.191	130.284
010206203001	99.12	0	0	1	0	56	2	1	1	0	1	0	1	0	8	17.9634	42.526	125.645
010206204001	132.75	1	1	1	0	51	2	1	1	1	1	1	0	0	8	17.9592	47.5518	107.088
010206207001	340.725	1	1	0	0	65	2	1	1	1	0	0	1	0	2	17.7668	30.1548	72.6808
010206210001	51.33	0	0	0	0	58	1	1	0	0	0	0	0	0	2	19.0936	42.1394	114.047
010206211001	301.785	1	0	1	1	58	1	1	1	1	1	1	1	1	5	21.453	42.1394	73.0674
010206211002	182.31	1	1	0	1	56	2	1	0	0	0	0	0	0	5	22.7528	43.2992	115.207
010206212001	232.755	0	0	0	1	50	1	1	0	0	1	0	0	0	8	22.983	30.928	66.4952
010206212002	60.18	1	1	1	1	54	2	1	1	1	1	0	1	0	8	26.0407	35.5672	131.444
010206213002	57.525	1	1	1	1	57	1	1	0	0	1	0	0	0	8	19.3949	78.8664	95.1036
010206214001	38.94	0	1	1	1	53	3	1	1	0	1	1	0	0	8	20.7547	39.4332	94.717
010206214002	78.765	0	1	0	1	55	1	1	0	0	0	0	0	0	8	19.728	41.3662	170.104
010206215001	63.72	1	1	1	1	46	3	1	0	0	0	0	0	0	8	19.8522	57.2168	153.094
010206215002	66.375	1	1	0	1	45	1	1	0	0	0	0	1	1	8	27.239	46.392	112.501
010206216001	100.89	1	1	0	1	66	1	1	1	0	1	1	1	0	5	14.5147	39.4332	40.593
010206219001	96.465	1	1	1	1	73	2	1	1	1	1	0	0	0	4	22.0718	51.8044	112.501
010206219002	126.555	1	1	0	1	61	1	1	0	1	0	0	1	0	3	23.6442	37.1136	99.7428
010206222001	66.375	0	1	1	1	76	2	1	1	0	1	1	1	0	12	16.924	61.4694	110.954
010206223001	107.085	0	1	1	1	63	1	1	0	0	0	0	0	1	8	17.8145	35.5672	88.5314
010206223002	105.315	1	1	0	1	57	1	1	0	0	0	0	1	1	6	29.4145	50.258	166.625
010206224001	92.925	0	0	1	1	61	1	1	0	0	1	1	0	0	9	17.8795	62.2426	95.8768
010206224002	62.835	1	1	0	1	57	1	1	0	0	0	0	0	1	9	19.0299	39.4332	124.099
010206225001	167.265	1	1	0	0	70	1	1	0	0	1	0	0	0	8	21.3053	37.8868	132.604
010206226001	66.375	0	0	1	1	48	1	1	1	1	1	1	1	1	5	23.0112	46.392	112.114
010206227001	84.075	1	1	0	1	47	2	1	0	0	0	0	1	1	7	26.1236	33.2476	132.217
010206303001	67.26	1	1	1	1	74	1	1	1	1	1	1	1	1	8	21.8887	51.0312	91.2376
010206303002	73.455	1	1	0	1	77	1	1	0	0	1	1	0	0	3	17.5005	17.0104	22.0362
010206304001	635.43	1	1	0	1	54	1	1	0	0	1	0	1	1	5	23.1959	21.263	30.5414
010206304002	133.635	1	1	1	1	55	1	1	0	0	1	1	0	0	5	22.4551	30.928	98.583
010206307001	95.58	0	0	1	0	68	1	1	0	0	1	1	0	0	10	22.3133	49.4848	98.1964
010206308002	53.1	1	1	0	1	75	1	1	0	0	0	0	1	0	3	16.2741	52.9642	118.686
010206311001	54.87	0	0	0	1	42	1	1	0	0	0	0	0	0	7	23.533	46.7786	114.047
010206311002	60.18	0	1	1	1	47	3	1	1	1	0	0	0	0	8	21.3382	57.2168	85.4386
010206312001	101.775	1	1	0	0	69	1	1	0	0	0	0	1	0	2	18.5493	36.727	69.588
010206313001	123.9	1	1	0	1	47	1	1	1	1	0	0	1	0	9	19.736	56.057	111.727
010206313002	80.535	0	1	1	1	49	2	1	0	0	1	0	0	0	10	19.0311	41.3662	94.717
010206314001	413.295	0	1	0	0	73	1	1	0	0	0	0	1	0	10	21.7768	27.4486	95.4902
010206315001	84.96	1	1	0	1	56	1	1	1	1	1	1	0	0	6	18.2015	44.8456	126.418
010206319001	177.885	1	1	0	1	54	1	1	0	0	0	0	1	0	7	22.9171	44.0724	103.222
010206320001	101.775	0	0	1	0	76	1	1	0	0	1	1	1	0	10	21.0723	35.1806	114.047
010206321002	67.26	1	1	0	1	49	1	1	0	0	0	0	0	0	2	19.1362	43.2992	82.3458
010206322002	86.73	1	1	0	1	62	1	1	0	0	0	0	1	0	6	20.3428	49.4848	125.258
010206324001	90.27	0	1	1	0	69	2	1	1	1	0	0	0	0	9	20.5607	57.2168	66.4952
010206325001	192.045	1	1	0	1	63	2	1	0	0	0	0	1	0	3	24.5603	28.6084	78.8664
010206325002	236.295	0	0	1	1	63	1	1	0	0	1	1	0	0	5	20.5499	40.593	119.073
010206327001	92.04	0	0	1	1	53	2	1	1	1	0	0	0	0	9	21.2279	50.6446	143.042
010206328001	147.795	0	1	1	1	53	1	1	1	1	1	1	1	0	8	19.9599	37.1136	136.856
010206328002	61.95	0	0	0	1	51	1	1	0	0	0	0	0	0	8	18.2388	64.1756	101.676
010206330001	130.095	0	0	0	1	64	2	1	0	0	0	0	1	1	10	18.2797	52.9642	62.6292
010206330002	141.6	1	0	1	1	66	1	1	1	1	1	0	1	0	7	19.7756	55.6704	74.2272
010233101001	98.235	1	1	0	1	56	1	1	0	0	0	0	0	0	6	22.4379	55.2838	163.532
010233101002	84.075	1	1	1	1	65	2	0	1	1	1	1	1	0	7	23.1657	37.5002	104.769
010233103001	230.1	0	0	1	1	62	2	1	0	0	0	0	1	0	8	22.7976	31.7012	286.084
010233103002	101.775	0	0	0	1	55	2	1	0	0	0	0	1	0	5	22.2791	63.789	120.619
010233105001	128.325	0	0	1	1	48	3	1	1	1	0	0	1	1	8	29.8107	47.9384	127.965
010233105002	84.96	1	1	0	1	39	3	1	1	0	0	0	0	0	7	23.7664	52.9642	111.727
010233106001	99.12	0	0	1	1	54	1	1	1	1	1	1	0	0	8	20.9904	56.057	83.5056
010233106002	69.915	0	1	0	1	51	1	1	0	0	0	0	0	0	8	23.5585	59.5364	97.4232
010233107001	98.235	1	1	0	0	68	1	1	0	0	0	0	1	0	5	20.2302	53.7374	169.717
010233108001	62.835	0	0	0	1	47	2	1	0	0	0	0	0	0	8	17.7442	69.2014	86.985
010233109001	55.755	0	1	1	0	76	1	1	1	1	1	1	1	0	5	20.1669	78.4798	89.6912
010233111001	189.39	0	1	1	0	58	1	1	1	1	1	1	1	0	3	22.3716	38.2734	163.918
010233113001	37.17	1	1	1	1	48	3	1	1	1	0	0	0	0	7	21.9559	45.6188	107.861
010233113002	72.57	1	1	0	1	45	1	1	1	1	0	0	1	0	6	22.9002	44.0724	129.898
010233114001	47.79	1	1	0	0	57	1	1	0	0	0	0	1	0	7	27.6712	42.1394	87.3716
010233116001	148.68	1	0	0	1	73	2	1	0	0	0	0	1	0	8	18.7046	42.1394	80.4128
010233116002	116.82	1	0	1	1	72	2	1	0	0	0	0	1	0	8	19.1973	46.392	171.65
010233117001	46.905	0	1	0	1	49	3	1	0	0	0	0	0	0	9	27.6318	54.124	105.928
010233117002	85.845	0	0	1	1	45	2	1	1	1	1	1	0	0	7	28.1971	53.3508	151.547
010233118001	79.65	1	1	0	1	66	1	1	0	0	0	0	1	0	8	23.0422	51.0312	75.7736
010233118002	86.73	0	0	1	1	68	2	1	0	0	0	0	1	0	3	26.1393	44.8456	113.66
010233119001	112.395	0	0	0	1	58	1	1	0	0	0	0	0	0	8	25.8425	52.9642	165.078
010233119002	65.49	0	0	1	1	54	3	1	1	1	1	1	1	0	8	25.9696	83.8922	99.3562
010233120001	51.33	0	0	1	0	56	2	1	1	1	1	1	1	0	6	23.3887	95.8768	60.6962
010233121001	74.34	0	1	1	0	59	2	1	0	0	0	0	0	0	7	20.8849	49.0982	136.083
010233123001	108.855	0	0	1	1	48	2	1	1	1	0	0	0	0	7	27.4582	51.4178	89.3046
010233201001	81.42	1	1	0	1	58	2	1	1	1	0	0	1	0	6	20.8025	75.387	177.449
010233201002	128.325	1	1	1	1	59	2	1	1	1	1	0	1	0	7	18.9806	44.459	20.4898
010233204001	61.95	1	1	0	1	48	2	1	0	0	0	0	0	0	7	29.7633	63.4024	117.526
010233204002	88.5	0	0	1	1	48	2	1	1	1	1	1	0	0	7	20.325	46.0054	138.016
010233205001	208.86	0	1	1	0	58	2	1	0	0	0	0	1	0	8	20.3111	36.3404	118.686
010233207001	108.855	0	0	0	1	55	1	1	0	0	0	0	0	0	8	20.3626	52.191	131.444
010233207002	87.615	0	1	1	1	63	2	1	1	1	1	1	1	0	9	19.1556	55.6704	82.3458
010233208001	83.19	0	1	1	1	78	1	1	0	0	1	1	1	0	8	22.098	52.191	111.727
010233210001	58.41	0	1	0	1	50	2	1	0	0	0	0	0	0	8	23.6741	68.0416	102.062
010233210002	84.075	1	1	1	1	52	4	1	0	0	1	1	1	0	9	15.3793	88.1448	170.877
010233212001	60.18	1	1	1	1	66	3	1	0	0	0	0	0	0	5	20.8513	62.6292	112.501
010233212002	65.49	1	1	0	1	60	1	1	0	0	0	0	0	0	5	25.5344	54.8972	119.846
010233215001	72.57	0	0	0	1	79	1	1	0	0	0	0	1	0	7	18.5623	51.0312	89.3046
010233216001	52.215	0	0	0	1	66	1	1	1	1	0	0	0	0	6	18.3857	59.5364	91.6242
010233217001	84.075	1	1	1	1	58	1	1	0	0	1	1	0	0	8	23.8938	68.4282	94.3304
010233301001	164.61	0	0	0	1	57	1	1	0	0	0	0	0	0	6	24.7391	37.5002	156.96
010233301002	98.235	0	0	1	1	58	4	1	0	0	1	1	0	0	8	21.9012	39.4332	140.336
010233303001	122.13	0	0	0	1	63	1	1	0	0	0	0	0	0	7	24.2642	48.7116	144.975
010233303002	126.555	0	1	1	1	76	4	1	1	1	1	1	0	0	5	21.096	30.5414	90.0778
010233304001	82.305	0	0	1	1	47	3	1	0	0	1	1	0	0	10	23.9813	32.861	111.727
010233304002	79.65	0	1	0	1	47	1	1	0	0	0	0	0	0	10	22.3296	44.459	97.0366
010233305001	54.87	1	0	1	1	51	2	1	1	1	1	1	1	0	8	19.9423	62.2426	125.258
010233305002	61.95	0	1	0	1	54	1	1	0	0	0	0	0	0	8	26.9357	57.99	151.161
010233306001	119.475	0	0	0	1	58	1	1	0	0	0	0	1	1	9	22.8599	64.9488	138.789
010233306002	57.525	0	0	1	1	64	1	1	1	1	1	1	0	0	9	25.9249	53.3508	144.975
010233308001	110.625	0	0	0	1	43	2	1	0	0	0	0	0	0	10	26.451	51.8044	119.846
010233312001	69.915	0	1	0	1	50	1	1	0	0	0	0	0	0	7	19.319	51.4178	71.521
010233312002	85.845	0	0	1	1	55	3	1	1	1	1	1	0	0	5	19.6828	70.3612	83.5056
010233313002	64.605	0	1	0	1	61	1	1	0	0	0	0	1	0	8	21.8279	72.6808	83.119
010233314001	158.415	0	0	0	1	48	1	1	0	0	0	0	1	0	8	19.9021	63.4024	71.521
010233314002	69.915	0	0	1	1	47	3	1	0	0	1	0	0	0	9	25.9508	47.9384	83.5056
010233316001	97.35	1	1	1	1	60	3	1	0	0	0	0	1	0	8	26.0145	35.9538	210.697
010233317002	114.165	1	1	0	1	54	2	1	0	0	0	0	0	0	8	22.6684	51.0312	143.815
010233318001	134.52	1	1	0	0	55	1	1	0	0	0	0	1	0	8	21.4377	35.1806	143.042
010233319001	71.685	0	1	0	1	60	1	1	0	0	0	0	1	0	3	21.2075	61.0828	115.207
010233321001	147.795	1	1	0	1	56	1	1	0	0	0	0	0	1	6	19.4044	43.2992	189.434
010233321002	71.685	1	1	1	1	57	1	1	0	0	0	0	0	0	5	20.635	56.057	107.088
010233322001	101.775	0	0	1	1	55	1	1	1	1	1	1	1	0	8	21.1328	51.8044	110.181
010233322002	61.95	0	1	0	1	46	1	1	0	0	0	0	0	0	8	24.4954	59.923	95.1036
010233323001	196.47	0	0	1	1	58	2	1	1	1	1	1	0	0	6	21.6218	58.3766	128.351
010233323002	54.87	0	1	0	1	47	1	1	0	0	0	0	0	0	5	21.7555	53.7374	99.3562
010233326001	131.865	1	1	0	1	55	1	1	0	0	0	0	0	0	6	24.2248	36.727	81.9592
010233326002	62.835	1	1	1	1	60	1	1	0	0	0	0	0	0	6	23.0825	52.9642	73.454
010233327001	115.05	1	1	0	1	58	1	1	0	0	0	0	0	0	6	24.3277	49.4848	167.011
010233328001	74.34	0	0	0	0	56	1	1	1	1	0	0	0	0	8	21.8709	55.2838	115.593
010233329001	72.57	1	1	1	1	54	3	1	1	1	1	1	0	0	7	19.0258	67.2684	99.3562
010233329002	165.495	0	0	0	1	56	3	1	0	0	0	0	0	0	8	21.0715	57.2168	158.119
010233330001	49.56	0	0	0	1	45	2	1	0	0	0	0	0	0	6	17.9501	62.6292	100.903
010233330002	118.59	0	0	1	1	48	2	1	0	1	1	1	1	0	8	27.3772	56.8302	136.856
010233331001	53.985	0	1	1	1	50	1	1	1	1	0	0	1	0	9	24.3753	59.5364	102.062
010233331002	117.705	1	1	0	1	47	1	1	0	0	0	0	1	0	7	20.0269	61.0828	120.619
010446104002	79.65	0	0	1	1	54	1	1	0	0	1	1	0	0	10	22.1222	51.0312	86.5984
010446109002	138.06	1	1	0	1	59	1	1	0	1	0	0	0	0	2	20.0379	46.0054	75.7736
010446117002	119.475	0	0	1	1	48	3	1	1	1	0	0	1	0	4	26.8022	35.5672	95.4902
010446118001	96.465	0	1	1	1	62	1	1	1	1	1	1	1	0	6	22.1333	59.923	76.9334
010446118002	92.925	1	1	0	1	59	1	1	1	1	0	0	0	0	3	21.0079	49.0982	95.1036
010446201002	100.005	1	1	1	1	63	1	1	0	0	1	1	1	0	9	21.8842	37.8868	106.315
010446205001	63.72	0	1	0	1	46	2	1	0	0	0	0	0	0	4	25.2444	52.191	57.2168
010446205002	179.655	0	1	1	1	52	1	1	1	1	1	1	1	0	9	24.2099	39.8198	65.3354
010446208002	71.685	0	0	1	1	74	1	1	1	1	0	0	1	1	5	21.436	43.6858	75.0004
010446210001	117.705	0	0	0	1	46	1	1	0	0	0	0	0	0	10	22.3884	54.124	80.7994
010446210002	225.675	0	0	1	1	46	2	1	1	1	1	1	1	0	10	24.936	45.6188	52.9642
010446211001	82.305	1	1	0	1	46	2	1	0	0	1	1	0	0	8	19.9556	65.3354	80.7994
010446212001	147.795	0	0	1	1	63	3	1	0	0	0	0	1	0	8	26.814	43.6858	103.609
010446212002	53.1	1	1	0	1	64	1	1	0	0	0	0	1	0	5	23.6614	61.0828	93.9438
010446214002	131.865	0	1	0	1	59	2	1	0	0	0	0	1	0	6	24.4991	56.057	152.707
010446215001	111.51	0	1	1	1	45	1	1	1	1	1	1	1	0	8	21.7504	60.3096	87.7582
010446215002	100.005	1	1	0	1	40	1	1	0	0	0	0	0	0	6	23.6831	47.9384	73.0674
010446217001	61.065	1	1	0	1	47	1	1	0	0	0	0	1	1	7	22.1038	57.2168	90.0778
010446217002	43.365	1	0	1	1	45	2	1	1	1	1	1	1	0	9	22.6606	47.9384	88.1448
010446220002	299.13	1	1	1	1	50	3	1	1	1	1	1	0	0	10	19.4862	59.5364	41.7528
010446221001	104.43	0	0	0	1	49	1	1	0	0	0	0	1	0	2	21.7236	45.2322	57.6034
010446221002	106.2	1	1	1	1	56	1	1	0	0	1	1	1	0	10	25.0222	37.5002	139.563
010446222002	41.595	0	0	0	1	47	2	1	0	0	0	0	0	0	8	26.3422	67.2684	71.9076
010446223001	131.865	0	0	0	1	64	1	1	0	0	0	0	1	0	8	23.6686	49.8714	85.8252
010446223002	157.53	0	0	1	1	61	3	1	1	1	1	1	1	0	5	21.2542	70.7478	126.032
010446224002	85.845	0	1	1	1	47	3	1	0	0	1	1	1	0	8	22.5062	67.655	93.1706
010446225001	97.35	1	1	1	0	69	3	1	0	0	0	0	1	1	6	20.4876	52.191	76.9334
010446226001	103.545	1	1	1	1	50	1	1	1	1	0	0	0	0	5	23.3013	56.4436	107.088
010446227002	54.87	1	1	0	1	67	1	1	0	0	0	0	1	0	7	22.8144	73.0674	141.882
010446228001	53.985	0	0	0	1	64	2	1	1	1	0	0	1	0	10	22.9528	72.2942	104.769
010446228002	153.105	1	1	1	1	68	3	1	0	0	1	0	1	0	7	21.1149	42.1394	132.99
010446301002	62.835	1	1	0	1	46	1	1	0	0	0	0	0	0	8	23.8487	56.057	110.954
010446303001	65.49	0	0	0	1	35	1	1	0	0	0	0	0	0	5	22.3884	49.0982	95.8768
010446304001	92.04	1	1	1	1	45	2	1	0	0	1	1	0	0	4	23.0469	48.325	68.8148
010446304002	307.98	1	1	0	1	45	1	1	0	0	0	0	1	0	4	31.25	47.5518	77.32
010446308001	69.03	0	0	0	1	38	3	1	0	1	0	0	0	0	3	23.1319	35.9538	77.32
010446308002	44.25	1	1	1	1	42	1	1	1	1	1	1	0	0	4	21.4709	73.8406	94.3304
010446309001	88.5	0	0	0	1	59	1	1	0	0	1	1	1	0	3	22.0855	46.0054	71.521
010446310002	85.845	0	0	0	1	48	1	1	1	1	0	0	1	0	7	23.3158	42.9126	76.5468
010446312001	366.39	0	1	0	1	55	1	1	0	0	0	0	0	0	1	26.5508	36.727	83.8922
010446312002	106.2	1	1	1	1	57	2	1	0	0	1	1	1	0	5	19.5395	43.2992	102.836
010446314001	200.01	1	1	0	1	51	1	1	1	1	0	0	0	1	3	26.505	61.4694	134.923
010446319001	64.605	1	1	1	1	70	1	1	1	0	0	0	1	0	3	18.7207	70.3612	83.5056
010446320001	101.775	0	0	1	1	50	1	1	1	1	1	1	0	0	6	20.1197	52.191	82.3458
010446320002	88.5	0	1	0	1	48	2	1	0	0	0	0	1	0	8	25.3884	40.9796	98.583
010446322001	103.545	1	1	0	1	69	1	1	1	1	0	0	1	0	3	21.4739	56.4436	106.315
010446323001	77.88	1	1	0	1	54	1	1	0	0	0	0	1	0	3	28.7344	52.191	98.1964
010446324001	84.075	1	1	0	1	48	1	1	0	0	0	0	1	0	3	19.2232	75.387	95.1036
010451206002	785.88	1	1	1	1	52	4	1	1	1	1	1	0	0	9	23.5883	19.33	4.6392
010451210001	204.435	1	1	0	1	55	3	1	0	0	0	0	1	0	8	19.736	26.2888	120.619
010451210002	80.535	1	1	1	1	58	2	1	0	0	0	0	0	0	9	16.5118	53.7374	92.784
010451211001	254.88	1	0	0	1	45	3	1	0	0	0	0	0	0	7	24.5603	53.3508	112.887
010451211002	79.65	0	0	1	1	45	3	1	0	0	1	1	0	0	6	21.2183	62.2426	71.1344
010451213001	75.225	1	0	1	0	52	1	1	1	0	1	1	0	0	9	19.1327	44.459	82.7324
010451214001	409.755	1	1	0	1	58	1	1	0	0	0	0	0	0	9	19.2234	39.0466	64.9488
010451214002	105.315	1	1	1	1	59	2	1	1	1	1	1	0	0	9	21.573	56.4436	106.315
010451216001	419.49	1	1	0	1	54	1	1	1	1	0	0	0	0	1	24.974	20.4898	24.7424
010451218001	688.53	1	1	1	0	56	1	1	1	1	1	1	1	0	6	28.3266	24.7424	15.464
010451219001	69.03	1	0	0	1	46	1	1	0	0	0	0	0	0	4	19.2974	59.5364	113.66
010451219002	153.99	0	1	1	1	46	2	1	0	0	1	1	0	0	6	22.0386	48.7116	143.815
010451220002	140.715	1	1	0	1	47	1	1	0	0	0	0	0	0	5	18.6667	42.526	102.449
010451221002	129.21	1	1	1	1	54	1	1	0	0	1	1	0	0	5	20.5693	65.3354	152.32
010451222002	73.455	1	1	1	1	56	2	1	0	0	1	1	0	0	9	23.4375	36.3404	103.609
010451224002	107.97	1	1	1	1	48	2	1	1	1	1	1	0	0	7	22.8625	114.82	112.501
010451226001	84.96	1	1	0	1	69	1	1	0	0	0	0	1	0	8	20.7198	60.3096	138.016
014031102001	242.49	0	0	0	1	58	2	0	0	0	0	0	1	0	8	22.6784	44.0724	120.619
014031102002	106.2	0	0	1	1	60	2	0	1	0	0	0	0	0	6	33.2222	23.196	100.129
014031105001	142.485	0	0	0	1	51	4	0	1	0	0	0	1	1	6	34.2455	57.6034	207.604
014031105002	155.76	0	0	1	1	60	3	0	1	1	1	1	0	0	3	19.1406	56.057	139.949
014031107001	104.43	0	0	0	1	53	3	0	0	0	0	0	1	0	8	23.7215	49.8714	126.032
014031107002	74.34	0	0	1	1	61	3	0	1	0	1	1	0	0	5	19.5404	49.0982	112.114
014031112002	81.42	1	1	0	1	58	3	0	0	0	0	0	0	0	7	21.5268	60.3096	122.166
014031113001	82.305	0	0	1	0	61	3	0	1	1	1	1	0	0	6	23.7728	31.7012	114.047
014031114002	213.285	0	0	0	1	65	3	0	0	0	0	0	1	0	8	27.3233	31.3146	126.032
014031115001	184.08	0	0	1	1	58	2	0	1	1	1	1	0	0	6	24.6441	32.0878	98.583
014031122002	197.355	0	0	0	1	61	1	0	1	0	0	0	1	0	8	24.8279	37.8868	92.0108
014031123001	124.785	0	1	1	0	65	2	0	1	0	1	0	1	0	5	20.8229	49.0982	139.176
014031204001	130.095	1	1	1	1	54	2	1	1	0	1	1	1	0	3	26.0548	36.3404	141.496
014031204002	229.215	1	1	0	1	49	2	1	0	0	0	0	0	0	6	22.8363	31.7012	167.011
014031211002	46.02	0	0	1	1	60	2	1	1	1	1	1	0	0	8	20.2513	56.057	97.8098
014031212002	56.64	0	0	1	1	76	1	1	1	1	1	1	0	0	3	23.1891	61.4694	86.5984
014031213001	131.865	0	1	0	1	58	1	1	1	0	0	0	1	0	5	28.5937	49.4848	154.253
014031214001	113.28	1	1	0	1	48	3	1	0	0	0	0	0	0	8	31.4453	43.6858	126.805
014031214002	163.725	0	0	1	1	54	2	1	1	1	1	1	1	0	8	27.8	38.2734	127.578
014031217001	175.23	1	1	1	1	56	2	0	1	0	1	0	0	0	9	33.1887	61.0828	114.047
014031217002	91.155	0	0	0	1	48	2	1	0	0	0	0	1	0	9	24.0787	51.4178	109.408
014031218001	103.545	1	1	1	1	55	2	1	1	1	1	1	1	0	3	22.4972	68.0416	116.367
014031218002	96.465	1	1	0	1	48	3	1	0	0	0	0	0	0	5	25.8865	51.0312	135.31
014031301002	98.235	1	1	0	1	70	3	0	0	0	0	0	1	0	8	22.1072	28.6084	99.3562
014031305001	169.035	0	0	0	1	50	4	0	0	0	0	0	1	0	7	23.2861	40.593	126.805
014031305002	196.47	0	0	1	1	56	3	0	1	1	1	1	0	0	5	29.6886	33.2476	163.145
014031306001	125.67	0	0	0	1	76	2	0	0	0	0	0	1	0	8	25.1171	41.3662	198.712
014031306002	61.065	0	0	1	1	75	2	0	0	0	1	0	0	0	6	23.721	32.861	136.47
014031308002	192.93	0	1	0	1	51	2	0	0	0	0	0	0	0	8	31.1034	34.0208	74.2272
014051101001	213.285	0	0	0	1	48	3	1	0	0	0	0	0	1	8	27.579	42.526	98.583
014051101002	323.025	0	0	1	1	50	3	1	1	1	1	1	1	1	9	32.3601	36.3404	128.351
014051103001	58.41	1	1	0	1	67	2	1	0	0	0	0	0	0	8	21.1717	60.3096	114.047
014051104001	63.72	1	1	1	1	54	2	1	1	0	1	0	0	1	7	21.2581	47.9384	111.727
014051104002	129.21	1	1	0	1	51	1	1	0	0	0	0	0	0	3	24.5356	40.593	107.088
014051106001	74.34	1	0	1	1	65	1	1	1	1	1	1	0	0	5	19.6405	50.6446	49.0982
014051106002	86.73	0	0	0	1	64	1	1	0	0	0	0	0	0	4	21.8058	55.2838	68.8148
014051107002	125.67	1	1	0	1	62	1	1	0	0	0	0	1	0	8	20.8933	44.8456	206.831
014051108001	360.195	0	0	1	1	46	1	1	1	1	1	1	0	0	7	21.3575	35.9538	82.7324
014051108002	67.26	0	0	0	1	45	3	1	0	0	0	0	0	0	8	21.5599	55.2838	104.382
014051109002	62.835	0	0	1	1	58	1	1	1	1	1	1	1	0	6	20.1042	64.9488	90.4644
014051110002	308.865	0	0	1	1	46	1	1	1	1	1	1	0	0	3	26.8244	26.6754	66.1086
014051112001	54.87	1	1	0	1	50	2	0	0	0	0	0	1	0	8	22.913	46.392	105.928
014051112002	173.46	0	0	1	1	46	3	1	0	0	1	1	0	1	8	22.1806	35.5672	112.887
014051113001	110.625	0	0	0	1	46	2	1	0	0	0	0	0	0	6	26.9074	43.6858	114.047
014051113002	130.095	0	0	1	1	51	1	1	1	0	1	1	0	0	5	21.5611	40.9796	110.181
014051114001	210.63	0	0	0	1	69	1	1	0	0	0	0	1	1	8	28.2947	34.794	120.233
014051115002	75.225	1	1	0	1	46	2	1	0	0	0	0	0	0	7	18.9525	80.7994	71.521
014051116001	186.735	1	1	0	1	62	1	1	0	0	0	0	0	0	8	23.2227	45.6188	113.274
014051116002	56.64	0	1	1	1	60	2	1	1	1	1	1	0	1	7	20.3482	59.1498	132.604
014051117001	130.095	1	1	0	0	77	1	1	0	0	0	0	1	0	8	25.2656	54.124	178.223
014051202001	245.145	0	1	0	1	66	1	1	0	0	0	0	1	1	12	26.9994	36.3404	174.357
014051202002	146.91	1	1	1	1	70	2	1	0	0	1	1	1	0	5	18.5261	41.7528	270.62
014051204001	562.86	1	1	0	1	50	2	1	0	0	0	0	1	1	4	29.5786	37.8868	67.2684
014051204002	138.06	1	1	1	1	56	2	1	1	1	1	1	1	0	6	20.5761	78.4798	101.676
014051206001	505.335	0	0	0	1	53	3	1	0	0	0	0	1	0	7	25.9249	20.1032	23.5826
014051207002	84.075	0	0	0	1	44	1	1	0	0	0	0	1	0	8	30.9254	49.0982	86.5984
014051208001	98.235	1	1	0	1	55	1	1	0	0	0	0	1	0	6	31.3883	54.5106	94.3304
014051208002	150.45	0	1	1	1	59	1	1	1	1	1	1	0	0	8	26.263	43.2992	104.382
014051210001	195.585	0	0	1	1	52	3	1	1	1	1	1	1	0	6	23.4601	36.727	91.2376
014051210002	415.95	1	1	0	1	52	1	1	0	0	0	0	0	0	6	28.6088	25.5156	53.7374
014051212001	38.94	0	0	0	1	43	2	1	0	0	0	0	0	0	7	22.79	61.856	74.6138
014051212002	151.335	0	1	1	1	46	3	1	1	1	1	0	0	0	10	23.2008	44.459	149.614
014051214002	307.095	0	0	0	1	51	3	1	0	0	0	0	1	0	8	27.7726	37.1136	124.485
014051215001	84.96	1	1	1	0	58	2	1	1	1	1	1	0	0	7	21.0466	50.6446	134.537
014051216001	100.89	1	0	0	1	51	3	1	0	0	0	0	1	0	8	26.0953	51.8044	146.135
014051216002	85.845	0	0	1	1	52	3	1	1	1	1	1	0	0	8	21.7187	41.7528	126.805
014051218001	53.985	0	0	0	1	51	1	1	0	0	0	0	1	1	6	28.2709	54.5106	93.1706
014051218002	69.03	0	0	1	1	54	2	1	1	0	1	1	0	0	9	19.1854	67.2684	71.1344
014051219001	148.68	1	1	0	1	46	2	1	0	0	0	0	0	0	3	23.7117	45.2322	92.0108
014051221001	117.705	1	1	0	1	56	1	1	0	0	0	0	0	0	8	26.7564	44.8456	130.284
014051221002	42.48	0	0	1	1	57	3	1	1	1	0	0	0	0	7	21.859	52.191	81.5726
014051222001	79.65	1	1	1	1	66	2	1	0	0	1	1	0	1	5	17.6919	68.4282	118.686
014051222002	114.165	1	1	0	1	48	1	1	0	0	0	0	0	0	8	25.5645	51.8044	109.408
014051223001	89.385	1	1	0	0	65	1	1	0	0	0	0	1	0	3	22.5164	47.9384	93.1706
014051225001	133.635	1	1	0	1	60	1	1	0	0	0	0	1	0	6	25.0446	83.5056	169.717
014051225002	62.835	1	1	1	1	66	2	1	0	0	0	0	0	0	7	21.4063	49.0982	131.831
014051226002	180.54	0	1	0	1	57	3	1	0	0	0	0	1	0	6	26.154	52.9642	97.4232
014051302001	92.04	1	1	1	0	59	1	1	1	1	1	1	1	0	4	19.6913	75.7736	66.4952
014051303002	84.075	0	1	0	1	46	1	1	0	0	0	0	0	0	8	24.0174	54.124	125.258
014051304001	72.57	1	1	0	0	76	1	1	0	0	0	0	1	0	7	17.3198	78.0932	117.14
014051305001	233.64	1	1	0	1	51	2	1	0	0	0	0	1	1	5	26.7111	42.9126	119.459
014051306001	116.82	1	1	0	0	59	1	1	1	1	0	0	1	0	2	21.2421	61.856	59.5364
014051307001	81.42	0	0	1	1	55	1	1	1	0	1	1	0	0	6	20.1756	53.3508	75.0004
014051307002	130.98	0	0	0	1	49	4	1	0	0	0	0	1	0	8	27.8058	42.9126	143.429
014051309001	103.545	1	1	0	0	66	1	1	0	0	0	0	1	0	2	17.1771	50.6446	85.052
014051310001	445.155	0	0	0	1	59	1	1	0	0	0	0	1	1	7	27.4667	18.5568	28.2218
014051313002	64.605	1	1	0	1	67	1	1	0	0	0	0	1	0	3	22.9883	46.0054	93.9438
014051315001	177.885	0	0	1	1	46	2	1	1	0	1	1	0	0	5	26.3398	40.9796	130.671
014051316001	251.34	1	0	0	1	58	1	0	0	0	0	0	0	0	7	17.4774	26.2888	61.0828
014051316002	43.365	0	0	1	1	58	1	0	1	1	1	1	0	0	9	19.7736	44.8456	86.2118
014051317001	111.51	0	0	1	1	57	1	1	0	0	1	1	0	0	6	22.7948	50.258	88.5314
014051317002	107.085	1	1	0	1	49	1	1	0	0	0	0	0	0	5	24.2972	56.4436	81.5726
014051319001	100.005	0	1	0	1	63	1	1	0	0	0	0	0	0	12	17.7831	83.119	135.31
014643101001	171.69	1	1	0	1	50	2	1	0	0	0	0	0	0	4	25.8948	54.8972	155.8
014643101002	200.895	1	1	1	1	54	1	1	1	1	1	1	0	0	8	21.303	52.191	131.444
014643103001	122.13	1	1	1	1	59	1	1	1	1	0	0	1	0	8	21.4067	37.8868	101.289
014643105001	138.06	0	0	1	1	74	1	1	1	1	0	0	0	0	7	18.9201	44.459	145.362
014643105002	194.7	0	0	0	1	79	1	1	0	0	0	0	1	0	6	18.4703	39.4332	109.408
014643106001	334.53	0	0	0	0	62	1	1	0	0	0	0	1	0	7	26.8327	37.5002	85.4386
014643107001	256.65	0	0	0	1	48	2	1	0	0	0	0	1	0	6	25.9287	32.4744	73.8406
014643107002	115.935	1	1	1	1	50	2	1	1	0	1	1	0	0	3	20.4635	46.392	132.604
014643108001	84.96	0	0	1	1	60	1	1	1	1	0	0	0	0	7	25.3946	49.8714	63.789
014643108002	131.865	0	0	0	1	59	1	1	0	0	0	0	0	0	5	22.4257	46.0054	128.351
014643109001	162.84	1	1	0	1	54	1	1	0	0	0	0	1	0	7	21.4358	39.8198	94.717
014643110002	117.705	0	0	0	1	55	2	1	0	0	0	0	0	0	6	20.1361	54.124	146.908
014643112001	144.255	0	0	1	1	46	2	1	1	1	1	1	0	0	8	19.5048	38.66	49.0982
014643112002	125.67	0	0	0	1	42	1	1	0	1	0	0	0	0	5	19.0448	36.727	139.949
014643114001	69.915	0	1	0	1	61	1	1	1	1	0	0	1	0	6	19.8882	52.5776	150.387
014643115001	55.755	1	1	0	1	46	1	1	0	0	0	0	0	0	3	18.2615	67.2684	65.722
014643115002	92.04	1	1	1	1	48	1	1	0	0	1	1	0	0	6	17.2739	59.5364	136.083
014643117001	118.59	0	1	0	1	77	1	1	1	1	0	0	1	0	6	24.4785	37.8868	134.15
014643118002	695.61	0	1	0	1	65	1	1	0	0	0	0	1	1	6	22.604	26.6754	20.4898
014643119001	63.72	1	1	1	1	67	1	1	1	1	1	1	1	1	7	20.8852	30.928	80.0262
014643119002	153.99	1	1	0	1	59	2	1	0	0	0	0	0	0	8	17.4316	45.6188	92.3974
014643120001	222.135	0	0	0	1	63	1	1	0	0	0	0	1	0	5	26.5755	44.459	128.351
014643120002	134.52	1	1	1	1	69	2	1	1	0	1	1	0	0	7	19.1478	43.6858	119.073
014643121001	50.445	1	1	0	0	53	1	1	0	0	0	0	0	0	5	18.9181	83.119	93.5572
014643123001	329.22	0	1	0	1	61	1	1	0	0	0	0	0	0	8	22.8557	27.8352	82.7324
014643124002	125.67	0	0	1	1	50	1	1	1	1	1	0	0	0	3	19.2568	48.325	137.243
014643202001	69.03	1	1	0	0	59	1	1	0	0	0	0	0	0	6	22.1757	58.7632	90.0778
014643203001	188.505	0	0	0	1	58	1	1	0	0	0	0	1	0	4	26.3281	41.7528	151.161
014643203002	108.855	0	0	1	1	63	1	0	1	1	1	0	0	0	3	25.36	43.6858	160.439
014643204001	372.585	0	0	0	1	54	1	1	0	0	0	0	1	0	7	28.9313	24.7424	89.3046
014643204002	100.005	0	1	1	1	54	2	1	1	1	1	1	1	1	6	23.5078	49.4848	160.826
014643206001	277.89	0	0	1	1	55	2	0	1	1	0	0	0	0	8	28.0087	29.3816	54.8972
014643206002	226.56	1	1	0	1	45	4	0	0	0	0	0	0	0	8	26.7514	38.2734	126.418
014643208001	98.235	0	0	1	1	62	1	1	0	0	0	0	0	0	6	21.0938	58.3766	93.1706
014643208002	80.535	1	1	0	1	61	1	1	0	0	0	0	1	0	6	19.2449	48.7116	70.3612
014643211001	197.355	0	1	1	1	59	2	1	0	0	0	0	0	0	3	20.8686	50.6446	74.6138
014643211002	194.7	1	1	0	1	61	1	1	0	0	0	0	1	0	2	23.084	56.8302	129.898
014643213001	184.965	0	0	0	1	49	3	0	0	0	0	0	1	0	7	30.0757	42.9126	115.98
014643213002	336.3	1	1	1	1	58	3	0	1	1	1	1	1	0	5	22.3907	33.2476	97.4232
014643215001	206.205	0	0	0	0	54	1	1	0	0	0	0	1	0	7	26.3508	34.794	95.8768
014643216001	66.375	0	1	1	1	65	1	1	1	1	1	1	0	0	8	19.389	52.5776	81.5726
014643216002	121.245	1	1	0	1	68	1	1	0	0	0	0	0	0	7	18.5018	57.6034	48.325
014643219001	138.945	0	0	1	1	64	3	0	1	1	0	0	0	0	8	26.5698	35.9538	80.4128
014643219002	167.265	0	1	0	1	54	3	0	0	0	0	0	1	0	7	30.9063	33.2476	124.099
014643220001	147.795	0	0	1	1	56	1	1	0	1	1	0	0	0	5	25.8176	41.7528	170.104
014643220002	204.435	0	1	0	1	56	2	1	0	0	0	0	1	0	6	29.1184	48.7116	195.233
014643221001	61.95	1	1	0	1	56	1	1	0	0	0	0	0	0	4	28.3759	59.1498	87.7582
014643304001	129.21	1	1	0	1	48	1	1	0	0	0	0	1	0	6	19.8754	53.7374	85.8252
014643305001	140.715	1	1	1	0	71	1	1	1	1	0	0	1	1	6	19.468	63.4024	148.454
014643308001	105.315	0	0	0	1	58	1	1	0	0	0	0	0	0	6	17.4659	72.2942	107.088
014643308002	84.96	0	0	1	1	63	2	1	1	0	1	1	1	1	3	21.6011	59.923	105.928
014643309001	125.67	1	1	1	0	62	2	1	0	0	1	1	1	1	6	23.8248	31.3146	95.8768
014643310001	81.42	1	1	0	1	45	2	1	0	0	0	0	0	0	7	28.3652	40.593	80.0262
014643310002	160.185	1	1	1	1	48	3	1	0	0	1	1	0	0	8	22.0857	50.258	146.908
014643311002	130.095	1	1	0	1	61	1	1	0	0	0	0	0	0	6	23.8153	50.258	120.619
014643312001	122.13	0	0	1	1	68	1	1	0	0	0	0	1	0	5	23.0943	58.3766	140.336
014643312002	62.835	0	1	0	1	66	1	1	0	0	0	0	1	0	5	21.8411	47.9384	125.258
014643314001	196.47	1	1	0	0	66	1	1	0	0	0	0	1	0	6	20.4726	39.0466	103.995
014643315001	108.855	1	1	1	1	59	1	1	1	1	0	0	1	0	8	19.2051	59.5364	133.377
014643315002	115.05	0	0	0	1	57	1	1	0	0	0	0	0	0	6	18.2682	55.6704	125.645
018206101001	114.165	1	1	0	0	51	1	1	0	0	0	0	1	0	7	21.9084	49.0982	128.351
018206102001	135.405	0	1	0	1	57	1	1	0	0	0	0	0	0	2	24.4853	47.1652	110.568
018206102002	112.395	0	0	1	1	56	1	1	1	1	1	1	0	0	6	20.5896	49.8714	131.057
018206105001	201.78	1	1	0	1	66	1	1	0	0	0	0	0	0	8	21.9586	27.4486	106.702
018206105002	100.89	0	0	1	1	67	2	1	1	0	1	1	0	0	8	21.6016	62.6292	127.965
018206106001	56.64	1	1	0	1	49	1	1	0	0	0	0	1	0	2	19.7681	80.0262	110.181
018206107001	65.49	1	1	1	1	61	1	1	1	1	1	1	0	0	8	20.7031	73.454	120.233
018206107002	161.955	1	1	0	1	57	1	1	0	0	0	0	1	0	7	23.1569	73.0674	125.645
018206108002	96.465	0	0	1	1	75	2	1	1	1	1	1	1	0	8	17.9418	63.789	103.609
018206110001	70.8	1	1	0	1	70	1	1	0	0	0	0	1	0	8	17.4449	64.1756	143.815
018206114001	33.63	0	0	1	1	55	1	1	1	0	1	1	1	0	8	23.0859	78.8664	109.794
018206114002	49.56	1	1	0	1	54	1	1	0	0	0	0	1	0	8	23.0435	71.1344	152.707
018206115001	123.9	0	1	0	1	51	1	1	0	0	0	0	0	0	4	21.4982	44.0724	90.851
018206115002	155.76	0	1	1	1	53	2	1	1	1	1	1	1	0	8	20.9672	63.0158	108.635
018206116001	58.41	1	0	1	1	55	1	1	1	1	1	1	0	0	2	18.0998	51.4178	111.727
018206116002	113.28	0	1	0	1	60	1	1	0	0	0	0	0	0	6	18.3296	63.0158	111.727
018206202001	53.1	0	0	0	1	44	1	1	0	0	0	0	0	0	9	17.4906	34.4074	67.655
018206202002	76.995	0	0	1	1	45	1	1	0	0	1	1	0	0	4	21.9017	53.3508	73.8406
018206203001	119.475	1	1	0	1	49	3	1	0	0	0	0	0	0	8	18.3228	56.4436	126.032
018206204001	165.495	0	0	0	0	77	1	1	0	0	0	0	1	0	8	28.428	48.325	134.923
018206205001	569.055	0	0	0	0	61	1	1	0	0	0	0	1	1	10	22.4311	23.5826	6.9588
018206207002	212.4	1	0	0	1	58	2	1	0	0	0	0	1	0	6	25.9358	40.2064	96.2634
018206209001	129.21	0	1	0	1	60	1	1	0	0	0	0	0	0	3	20.4148	69.2014	124.485
018206209002	107.97	1	1	1	1	56	2	1	0	0	1	1	1	0	5	21.1219	35.1806	138.789
018206210001	81.42	0	1	0	1	57	1	1	0	0	0	0	0	0	9	19.9454	49.4848	117.14
018206210002	92.04	0	0	1	1	60	1	1	0	0	1	1	0	0	5	18.7046	63.0158	150.774
018206213002	326.565	0	0	0	1	54	1	1	0	0	0	0	1	0	10	20.5965	43.6858	221.522
018206214002	142.485	0	0	1	1	75	1	1	1	1	1	0	0	0	6	18.2767	41.7528	115.98
018206215001	103.545	0	0	0	1	54	1	1	0	0	0	0	0	0	2	21.3305	39.4332	155.027
018206215002	160.185	0	0	1	1	57	3	1	0	0	1	0	0	0	7	24.6482	47.1652	143.815
018206219001	85.845	0	0	1	1	56	2	1	1	1	0	0	0	0	8	19.9312	56.8302	116.753
018206219002	176.115	0	0	0	1	55	2	1	0	0	0	0	0	0	10	24.2532	57.6034	136.47
018206302002	75.225	1	1	1	1	58	1	1	1	1	1	1	1	0	10	19.8792	68.8148	168.944
018206303001	306.21	1	1	0	1	49	1	1	0	0	0	0	0	0	7	19.3315	37.5002	101.289
018206303002	110.625	0	0	1	1	49	1	1	1	1	1	1	1	0	5	18.2932	53.7374	143.042
018206305001	104.43	0	1	1	1	63	1	1	1	1	0	0	0	0	5	15.6395	59.5364	94.3304
018206305002	96.465	1	1	0	1	58	1	1	1	1	1	1	1	0	5	19.1519	75.0004	94.717
018206306001	63.72	1	1	0	1	49	1	1	0	0	0	0	0	0	4	19.7921	76.5468	75.387
018206306002	108.855	0	0	1	1	54	3	1	1	1	1	0	0	0	2	17.3513	54.124	128.738
018206307001	180.54	0	0	0	1	54	1	1	1	1	0	0	1	0	3	23.6143	47.1652	163.918
018206307002	359.31	0	1	1	1	55	1	1	1	1	1	1	0	0	6	21.1011	49.8714	163.918
018206308001	49.56	0	1	1	1	61	3	1	1	1	1	0	1	0	6	20.8798	75.7736	120.233
018206308002	85.845	0	0	0	1	61	1	1	0	0	0	0	0	0	2	19.4799	51.8044	160.439
018206310001	656.67	1	1	1	1	53	1	1	1	1	1	1	0	1	8	19.6183	44.0724	136.47
018206310002	136.29	0	1	0	1	52	1	1	0	0	0	0	0	0	4	19.1897	67.2684	142.269
018206312001	74.34	0	1	0	0	69	1	1	0	0	1	1	1	0	1	15.5752	68.8148	89.6912
018206313001	63.72	0	1	0	0	70	2	1	1	1	1	1	0	0	2	15.9186	55.6704	111.727
018206314001	713.31	1	1	1	1	59	1	1	1	0	1	0	1	0	4	21.8237	17.397	35.9538
018206314002	228.33	0	0	0	1	57	1	1	0	0	0	0	0	0	5	21.2111	31.3146	123.712
018206316001	66.375	1	1	1	1	51	3	1	1	1	1	0	0	0	7	17.3051	54.5106	151.161
018206316002	106.2	0	0	0	1	54	1	1	0	0	0	0	1	0	6	21.1486	63.4024	141.882
018206317002	199.125	0	0	1	1	61	1	1	1	1	0	0	1	0	6	27.5048	51.8044	107.861
018206319001	134.52	1	1	0	1	64	1	1	1	0	0	0	0	0	3	19.1325	44.8456	141.109
018206319002	72.57	0	0	1	1	73	2	1	1	0	1	1	0	0	5	17.1391	69.588	111.341
018206320001	84.96	1	1	1	1	69	2	1	1	1	1	1	0	0	5	20.0378	49.4848	128.351
018206320002	202.665	0	0	0	1	69	1	1	1	1	0	0	1	0	3	19.1433	46.7786	165.851
018206321001	84.075	0	1	0	1	55	1	1	0	0	0	0	0	0	4	16.7495	47.1652	114.82
018206321002	127.44	0	1	1	1	53	1	1	1	1	1	1	0	0	8	21.1568	59.5364	109.021
018206322001	114.165	1	0	0	0	46	1	1	0	0	0	0	0	0	2	22.2499	69.9746	126.032
018206323001	218.595	1	1	0	1	47	1	1	0	0	0	0	1	0	5	24.1911	41.7528	96.2634
018206323002	769.95	0	1	1	1	46	1	1	0	1	1	1	0	1	6	21.5744	20.1032	6.1856
030476101002	44.25	1	1	0	1	50	1	1	0	0	0	0	1	0	5	24.9425	60.3096	108.635
030476102001	99.12	0	0	0	0	72	1	1	0	0	0	0	1	0	3	23.3975	48.7116	196.006
030476103001	85.845	0	0	1	1	55	2	1	1	0	1	0	0	0	6	23.5461	31.3146	107.088
030476103002	76.995	0	0	0	1	54	1	1	0	0	0	0	0	0	4	24.883	52.191	156.573
030476104001	123.9	0	0	0	0	53	1	1	0	0	0	0	0	0	7	22.0293	64.1756	175.516
030476105001	107.085	0	0	0	1	51	1	1	0	0	0	0	0	0	8	24.6532	50.6446	175.13
030476105002	113.28	0	0	1	1	49	3	1	1	1	1	1	0	0	8	20.1565	75.387	86.985
030476106002	102.66	0	0	0	1	47	1	1	0	0	0	0	1	0	6	26.8378	54.124	110.954
030476107001	100.005	0	0	1	0	59	3	1	1	0	1	1	0	0	5	22.0437	46.392	90.851
030476109001	107.085	1	1	0	1	73	1	1	0	0	0	0	1	0	7	21.5262	49.4848	151.547
030476109002	85.845	0	1	1	1	76	1	1	0	0	1	0	0	0	5	21.0288	60.6962	88.1448
030476110001	50.445	0	0	0	0	75	1	1	0	0	0	0	1	0	8	22.6217	50.258	115.98
030476112001	47.79	1	1	0	1	36	1	1	0	0	0	0	0	0	8	19.9965	47.5518	86.5984
030476112002	82.305	0	0	1	1	54	1	1	1	1	1	1	1	0	2	22.073	62.6292	119.073
030476115002	126.555	0	0	0	1	52	1	1	1	0	0	0	1	0	8	23.8205	35.5672	136.47
030476116001	141.6	0	0	0	1	56	1	1	0	0	0	0	1	0	8	24.9061	52.5776	192.913
030476116002	142.485	0	0	1	1	59	1	1	0	0	1	1	0	0	4	23.8415	28.995	119.846
030476117001	76.995	0	0	1	1	46	3	1	0	0	0	0	0	0	5	28.6461	43.2992	134.923
030476117002	71.685	0	0	0	1	42	1	1	0	0	0	0	0	0	5	23.0453	62.2426	127.578
030476118002	71.685	0	1	1	1	59	3	1	1	1	1	1	0	0	6	21.0579	51.4178	96.65
030476119001	207.975	0	0	0	1	57	1	1	0	0	0	0	0	0	7	19.9348	38.2734	158.506
030476120001	169.92	0	0	1	1	55	3	1	0	0	1	0	0	0	6	25.0819	31.7012	145.748
030476122001	93.81	0	0	1	1	50	4	1	1	1	1	1	1	0	8	22.4891	73.454	145.362
030476122002	46.905	0	0	0	1	47	1	1	0	0	0	0	0	0	8	22.4636	64.5622	115.98
030476123001	162.84	0	0	1	1	68	3	1	1	1	1	1	1	0	5	27.9461	29.3816	162.759
030476123002	218.595	1	1	0	1	64	1	1	0	0	0	0	1	1	6	24.4414	33.6342	80.0262
030476125002	98.235	0	0	0	1	62	1	1	0	0	0	0	1	0	7	23.207	51.0312	163.918
030476127001	49.56	1	1	1	1	48	1	1	0	0	1	1	0	0	7	17.7183	51.8044	98.1964
030476128001	58.41	0	0	0	0	68	1	1	0	0	0	0	1	0	5	27.0763	55.2838	138.403
030476203001	69.03	0	0	0	1	51	1	1	0	0	0	0	0	0	7	24.3764	49.0982	116.753
030476203002	46.905	1	0	1	1	52	2	1	0	0	1	1	1	0	4	22.7815	53.7374	111.727
030476204001	204.435	0	0	0	0	49	1	1	0	0	0	0	0	0	7	20.4033	28.995	99.3562
030476205002	37.17	0	0	0	1	49	1	1	0	0	0	0	0	0	5	24.7669	54.5106	87.3716
030476206001	206.205	0	0	1	1	55	1	1	1	0	1	1	0	0	6	21.2969	26.2888	113.274
030476206002	61.95	0	0	0	1	53	1	1	0	0	0	0	0	0	5	23.7709	57.6034	118.3
030476207001	75.225	0	0	1	1	60	2	1	0	0	1	1	1	0	5	21.0927	100.903	102.449
030476207002	61.065	1	1	0	1	59	1	1	0	0	0	0	1	0	5	21.9237	63.0158	127.191
030476210001	71.685	0	0	0	1	62	1	1	0	0	0	0	0	0	7	23.8147	65.722	186.728
030476210002	83.19	0	0	1	1	66	2	1	1	0	0	0	0	0	6	22.8909	44.0724	155.027
030476211001	134.52	0	0	0	0	61	1	1	0	0	0	0	1	0	7	31.8747	50.6446	167.011
030476212001	57.525	0	0	1	1	59	1	1	1	1	1	1	1	0	6	18.6286	39.4332	138.016
030476212002	54.87	1	0	0	1	60	1	1	0	0	0	0	0	0	3	22.3674	71.1344	108.248
030476213001	155.76	0	0	1	1	51	1	1	0	0	1	1	0	0	6	23.0189	35.5672	211.084
030476213002	69.03	0	0	0	1	49	1	1	0	0	0	0	0	0	7	24.1709	53.3508	208.377
030476215001	69.915	0	0	0	1	45	1	1	0	1	0	0	0	0	5	22.1383	56.4436	117.526
030476215002	54.87	0	0	1	1	47	3	1	1	1	1	0	0	0	5	22.4278	61.856	80.0262
030476216001	71.685	0	0	1	1	55	2	1	0	1	1	1	0	0	6	21.6968	48.325	98.9696
030476216002	126.555	1	1	0	1	53	1	1	0	0	0	0	0	0	5	25.924	37.5002	110.568
030476217001	164.61	1	1	0	1	51	1	1	0	0	0	0	1	0	6	25.2629	33.6342	149.228
030476217002	125.67	0	0	1	1	52	2	1	0	0	1	1	1	0	7	22.8982	42.526	178.223
030476218002	60.18	0	0	0	1	50	1	1	0	0	0	0	0	0	6	24.7119	49.0982	167.784
030476219001	30.09	0	0	0	1	53	1	1	0	0	0	0	0	0	5	20.0655	73.8406	141.496
030476219002	66.375	0	0	1	1	53	2	1	1	1	1	1	1	0	6	22.4143	45.6188	112.114
030476220001	117.705	1	1	0	1	55	1	1	1	1	0	0	1	1	7	24.9377	60.3096	180.542
030476220002	99.12	0	0	1	1	65	2	1	0	0	1	1	0	0	7	21.2163	48.325	115.98
030476303001	38.055	0	1	1	1	55	1	1	1	1	1	1	1	0	7	21.1184	65.722	88.5314
030476303002	118.59	1	1	0	1	54	1	1	0	0	0	0	0	0	6	26.8864	45.2322	192.527
030476304001	145.14	1	1	1	1	59	1	1	0	0	1	1	1	0	6	20.4233	32.0878	145.748
030476304002	83.19	1	0	0	1	57	1	1	0	0	0	0	0	0	7	25.6586	52.191	205.285
030476305001	46.905	0	1	0	1	46	1	1	0	0	0	0	1	0	9	20.9055	49.0982	53.7374
030476305002	68.145	0	0	1	1	49	4	1	1	1	1	1	0	0	8	24.9318	62.2426	139.949
030476306001	177.885	0	0	0	1	46	1	1	0	0	0	0	0	0	7	22.4432	45.2322	173.97
030476306002	53.985	1	0	1	1	46	4	1	1	1	1	1	0	0	8	21.0712	44.459	103.222
030476307001	67.26	1	1	0	1	50	1	1	0	0	0	0	0	0	7	21.5578	72.2942	110.568
030476308001	69.03	0	0	1	1	43	1	1	0	0	1	1	1	0	6	17.199	54.124	96.65
030476308002	72.57	1	0	0	1	39	1	1	0	0	0	0	1	0	4	19.8131	60.3096	131.057
030476309001	56.64	0	1	0	1	43	1	1	0	0	0	0	0	0	6	19.3382	58.3766	109.408
030476309002	80.535	0	0	1	1	49	3	1	0	0	1	1	0	0	5	22.1765	42.1394	132.604
030476310001	93.81	0	0	0	1	52	1	1	0	0	0	0	1	0	8	22.83	50.258	143.429
030476310002	146.025	0	0	1	1	53	1	1	1	1	1	1	0	0	7	25.0781	33.2476	177.063
030476311001	87.615	0	0	0	1	60	1	1	0	0	0	0	0	0	7	19.6913	51.0312	129.898
030476311002	194.7	1	1	1	1	64	2	1	1	1	1	1	0	0	6	21.4985	30.1548	110.954
030476314001	223.02	1	1	0	1	60	1	1	0	0	0	0	1	1	5	28.6654	39.4332	99.3562
030476314002	80.535	0	0	1	1	62	1	1	0	0	1	1	1	1	6	20.1546	88.1448	122.939
030476316001	61.95	0	0	0	0	90	1	1	0	0	1	1	1	0	5	19.1009	56.8302	146.521
030476317001	59.295	0	0	1	1	84	3	0	0	0	1	0	1	0	8	18.7485	59.923	67.2684
030476318001	64.605	1	1	0	1	69	1	1	0	0	0	0	1	0	5	20.1383	57.6034	124.485
030476320001	65.49	1	1	0	1	46	1	1	0	0	0	0	0	0	8	22.2082	54.5106	126.032
030476321001	82.305	1	1	1	1	48	4	1	0	0	1	1	0	0	7	21.2489	46.7786	223.068
030476321002	80.535	0	0	0	1	49	1	1	0	0	0	0	1	0	8	24.1291	59.5364	126.805
030476322001	37.17	0	0	0	1	59	1	1	0	0	0	0	1	0	9	21.9771	37.1136	104.769
030476322002	68.145	0	1	1	1	59	2	1	0	0	1	1	1	0	5	23.3731	36.3404	159.279
030476323001	65.49	0	0	1	1	61	2	1	1	0	1	1	0	0	6	16.5387	55.2838	98.1964
030476323002	82.305	1	1	0	1	56	1	1	0	0	0	0	0	0	6	26.5468	38.2734	147.295
030476324001	69.03	0	0	1	1	57	1	1	1	0	1	1	0	0	6	20.2507	56.8302	99.7428
030476324002	37.17	1	1	0	1	48	1	1	0	0	0	0	0	0	7	21.4358	73.8406	143.042
030476327002	51.33	1	1	0	1	56	1	1	0	0	0	0	1	0	5	23.4301	54.8972	130.284
030476328001	62.835	0	0	1	1	71	1	1	0	0	1	1	0	0	6	19.2157	71.1344	151.161
030476328002	89.385	1	1	0	1	71	1	1	0	0	0	0	1	0	7	25.9566	63.789	116.753
031106101002	102.66	0	0	1	1	54	2	1	0	0	1	1	0	0	5	21.623	51.8044	91.6242
031106102001	96.465	0	0	0	1	58	1	1	0	0	0	0	0	0	8	24.3355	35.1806	134.923
031106102002	119.475	0	0	1	1	60	2	1	1	1	1	1	0	0	6	23.1752	32.0878	75.387
031106103001	121.245	0	0	0	1	54	1	1	0	0	0	0	0	0	7	19.6	46.0054	165.078
031106103002	69.03	0	0	1	1	61	2	1	0	0	1	1	0	0	5	21.6577	52.5776	115.98
031106109001	52.215	0	0	0	1	62	1	1	0	0	0	0	0	0	8	21.1778	59.5364	106.702
031106109002	66.375	1	1	1	1	67	2	1	0	0	0	0	0	0	6	18.414	48.7116	99.3562
031106110001	106.2	0	0	1	1	59	1	1	0	0	1	0	0	0	9	19.0064	41.7528	124.099
031106110002	83.19	0	0	0	1	59	1	1	0	0	0	0	0	0	8	19.1487	49.8714	121.392
031106111002	53.1	0	0	1	1	70	1	1	0	0	0	0	0	0	10	23.8585	48.7116	144.975
031106112002	61.065	0	0	0	1	61	1	1	0	0	0	0	0	0	4	19.1702	73.8406	102.836
031106113001	51.33	0	0	1	1	62	2	1	0	0	0	0	0	0	6	18.2742	50.6446	120.619
031106114001	54.87	1	1	0	1	60	1	1	0	0	0	0	0	0	5	21.6024	47.5518	110.568
031106115001	198.24	0	0	1	1	50	2	1	1	1	0	0	0	0	9	21.5468	39.0466	110.954
031106116001	68.145	0	0	0	1	54	1	1	0	0	0	0	0	1	7	26.6492	55.2838	177.063
031106116002	139.83	0	0	1	1	58	1	1	1	0	1	1	0	0	8	23.8336	44.459	94.717
031106120001	92.04	0	0	0	0	71	1	1	0	0	0	0	1	0	9	17.9031	34.0208	98.1964
031106122001	66.375	1	0	1	0	59	2	1	1	0	1	1	0	0	9	22.4072	42.526	98.583
031106124002	67.26	0	1	1	1	55	1	1	1	1	1	1	0	0	8	19.8049	65.3354	106.702
031106201001	65.49	0	0	1	1	68	3	1	0	0	0	0	1	0	6	20.2082	60.6962	165.465
031106201002	169.92	0	0	0	1	67	1	1	0	0	0	0	0	0	9	26.236	34.794	132.99
031106203002	57.525	0	0	1	1	55	1	1	0	0	1	0	0	0	5	16.999	68.8148	102.062
031106205002	131.865	0	1	0	1	76	1	1	0	0	0	0	0	0	7	17.8819	34.794	126.805
031106206001	95.58	0	0	0	1	48	2	1	0	0	0	0	0	0	7	22.7464	61.4694	92.3974
031106206002	85.845	0	0	1	1	53	4	1	1	1	1	1	0	0	4	20.1308	59.1498	88.918
031106207001	76.11	0	0	1	1	45	3	1	1	1	0	0	0	0	7	21.8196	47.1652	184.022
031106207002	96.465	0	0	0	1	43	1	1	0	0	0	0	1	0	6	23.5768	53.3508	119.459
031106208001	240.72	0	0	0	1	50	3	1	0	0	0	0	1	0	7	24.9376	27.062	73.454
031106208002	76.11	0	0	1	1	52	4	1	0	0	1	1	0	0	8	21.0356	53.3508	110.568
031106209001	72.57	1	0	0	0	72	1	1	0	0	0	0	0	0	6	20.445	49.0982	92.3974
031106210001	86.73	1	1	1	0	83	1	1	1	1	1	1	0	0	2	18.6339	35.9538	124.872
031106213001	91.155	0	0	1	1	69	2	1	0	0	0	0	1	0	8	20.1094	62.6292	122.939
031106213002	81.42	0	0	0	1	68	1	1	0	0	0	0	1	1	8	28.2298	45.6188	158.506
031106214001	105.315	0	0	1	1	52	1	1	1	1	1	1	0	0	7	17.9596	52.5776	161.599
031106216001	144.255	0	1	0	1	50	1	1	0	0	0	0	0	0	6	25.8231	34.4074	169.717
031106216002	169.035	0	1	1	1	49	4	1	1	1	1	1	0	0	5	24.5552	32.861	134.923
031106217001	107.085	1	1	0	1	58	1	1	0	0	0	0	0	0	5	17.3987	54.8972	102.836
031106219001	128.325	0	0	1	1	49	3	1	1	1	1	1	0	0	8	21.2417	46.392	117.14
031106301001	89.385	0	0	0	1	44	2	1	0	0	0	0	0	0	7	25.91	55.6704	147.681
031106301002	240.72	0	0	1	1	45	2	1	1	0	1	1	0	0	7	19.3979	41.3662	80.7994
031106302001	161.955	0	0	1	1	59	2	1	1	1	0	0	1	1	10	28.8951	41.7528	140.722
031106303002	68.145	0	0	0	1	63	1	1	0	0	0	0	1	0	8	31.6768	72.6808	136.856
031106304001	61.065	0	0	0	1	46	2	1	0	0	0	0	0	0	4	23.4851	57.2168	90.4644
031106305001	155.76	0	0	0	1	58	1	1	0	0	0	0	1	0	8	21.1621	38.66	176.676
031106305002	103.545	1	1	1	1	63	2	1	0	0	1	1	0	0	8	22.7989	48.325	170.877
031106306002	82.305	0	0	0	1	52	1	1	0	0	0	0	0	0	7	25.3575	66.4952	134.15
031106307001	44.25	0	0	1	1	56	3	1	1	1	1	0	0	0	6	19.7186	52.191	113.66
031106307002	78.765	1	1	0	1	56	1	1	0	0	0	0	0	0	3	21.8133	68.8148	139.563
031106308001	62.835	0	0	0	1	50	1	1	0	0	0	0	0	0	7	20.637	78.4798	123.325
031106308002	115.935	0	0	1	1	49	3	1	1	1	1	1	0	0	7	21.7093	38.2734	128.738
031106309002	162.84	0	0	0	1	49	1	1	0	0	0	0	1	0	3	26.2448	47.5518	178.996
031106310001	76.11	0	0	0	1	60	1	1	0	0	0	0	0	0	6	26.4878	81.186	115.98
031106310002	71.685	0	0	1	1	65	3	0	0	0	0	0	1	0	6	25.286	73.0674	85.8252
031106311001	75.225	0	0	0	1	48	4	1	0	0	0	0	0	0	8	24.8343	65.3354	127.965
031106311002	77.88	0	0	1	1	52	3	1	1	1	1	0	1	0	5	25.7503	56.8302	126.418
031106312002	56.64	1	0	0	1	64	1	1	0	0	0	0	0	0	8	26.9931	61.4694	154.253
031106313001	76.11	0	0	0	1	64	1	1	0	0	0	0	0	1	3	23.5879	69.588	115.207
031106313002	95.58	1	1	1	1	61	1	1	0	0	0	0	0	0	6	26.8526	49.0982	95.4902
031106314001	46.905	0	0	0	0	56	1	1	0	0	0	0	0	0	7	22.6724	99.3562	135.697
031106315002	77.88	0	0	0	1	61	1	1	0	0	0	0	0	0	8	24.4665	73.8406	119.073
031106316002	122.13	0	0	0	1	46	1	1	0	0	0	0	0	0	8	23.9097	69.9746	112.887
031106317001	68.145	1	1	0	1	54	1	1	0	0	0	0	0	0	6	21.7898	67.655	170.104
031106317002	61.065	0	1	1	1	55	2	1	1	1	1	0	0	0	6	23.2846	56.057	131.057
031106319001	73.455	0	1	1	1	57	2	1	1	1	1	1	0	0	3	21.3201	57.99	154.64
031106320001	207.09	0	0	0	0	66	1	1	0	0	0	0	1	0	3	23.3262	40.9796	82.3458
031106321001	63.72	0	0	1	0	68	1	1	0	0	1	1	0	0	4	23.675	48.325	134.923
031106323001	93.81	0	0	1	1	56	1	1	0	0	1	1	0	1	5	22.9993	56.057	121.392
031106323002	86.73	0	1	0	1	52	1	1	0	0	0	0	0	0	6	25.7625	65.722	173.97
031106325001	84.96	0	0	1	0	59	2	1	1	1	1	0	1	0	6	21.7924	67.2684	190.98
034043101002	43.365	1	1	0	1	46	1	1	1	1	0	0	0	0	7	24.9996	67.655	144.202
034043102001	62.835	0	0	0	0	62	1	1	1	1	0	0	0	0	10	20.0054	68.0416	195.233
034043104001	146.025	0	1	0	1	55	1	1	0	0	0	0	0	0	7	28.6246	30.1548	140.336
034043106001	44.25	0	0	1	0	59	1	1	1	1	1	1	0	0	10	19.8878	71.9076	133.377
034043109002	48.675	0	0	0	1	45	1	1	0	0	0	0	0	0	6	21.0536	74.6138	116.753
034043113001	52.215	1	1	1	0	54	1	1	1	1	1	0	0	0	6	19.7501	71.9076	136.856
034043114002	38.94	0	0	1	1	71	1	1	1	1	1	1	1	0	6	23.6825	73.0674	118.686
034043115002	55.755	1	1	0	1	48	1	1	1	1	0	0	0	0	8	18.5015	69.588	121.392
034043117001	97.35	1	1	1	1	79	2	0	1	1	0	0	1	0	7	17.0469	52.9642	129.898
034043118001	79.65	0	0	0	1	51	1	1	1	1	0	0	0	0	6	17.9414	66.8818	88.1448
034043118002	69.915	0	0	1	1	59	2	1	1	1	1	1	0	0	7	18.5809	69.2014	110.954
034043120001	99.12	0	0	0	1	60	1	1	0	0	0	0	1	0	7	20.5347	42.526	144.202
034043120002	75.225	1	1	1	1	66	1	1	1	1	1	1	0	0	8	17.8564	64.5622	118.686
034043201001	40.71	0	0	1	1	63	2	1	0	0	1	1	1	0	7	22.8146	42.1394	69.588
034043202001	158.415	0	0	0	1	44	1	1	1	1	0	0	0	0	5	22.2807	54.124	96.65
034043203001	123.015	0	0	0	0	79	1	1	0	0	0	0	0	1	4	24.4141	36.3404	130.671
034043205002	81.42	0	0	1	1	61	2	1	1	1	1	1	0	0	7	17.4426	60.3096	134.15
034043207001	183.195	1	1	1	1	52	1	1	1	1	1	1	0	0	4	22.4923	73.0674	93.5572
034043208001	59.295	0	0	0	1	48	1	1	0	0	0	0	0	0	6	25.2006	41.3662	72.2942
034043208002	166.38	0	0	1	1	48	1	1	1	1	1	1	0	0	5	22.6368	23.9692	127.965
034043209001	182.31	0	1	0	1	48	1	1	1	0	0	0	1	0	6	21.7868	59.923	126.418
034043211002	87.615	0	0	0	1	50	4	1	1	1	0	0	0	0	6	22.8217	57.2168	123.325
034043212002	121.245	0	0	1	1	54	1	1	1	1	1	1	1	0	5	27.1626	26.2888	122.166
034043217002	123.015	0	0	0	1	50	1	1	1	1	0	0	0	1	8	25.3416	42.9126	129.511
034043302001	132.75	0	1	0	1	49	3	1	0	0	0	0	1	0	7	24.0657	55.2838	149.228
034043304001	101.775	0	1	0	1	45	1	1	0	0	0	0	0	0	6	23.0678	58.3766	80.4128
034043305001	85.845	0	0	1	1	58	3	1	1	1	1	0	1	0	8	20.3649	52.9642	122.166
034043305002	88.5	0	1	0	1	57	1	1	0	0	0	0	0	0	3	21.7825	44.459	147.681
034043306002	150.45	0	1	0	1	55	1	1	1	0	0	0	0	0	7	21.0962	57.99	134.15
034043308001	58.41	0	0	1	0	49	1	1	0	1	1	1	0	0	4.5	21.2146	44.459	124.872
034043309002	105.315	0	1	1	1	65	1	1	1	1	1	0	1	0	4	23.6496	30.928	116.367
034043310002	90.27	0	0	0	1	62	1	1	0	0	0	0	0	0	4	19.6651	57.2168	168.558
034043311001	46.02	1	1	0	1	46	1	1	0	0	0	0	0	0	8	25.3688	66.8818	114.434
034043312001	52.215	0	1	1	1	48	2	1	1	1	1	1	1	0	8	22.9753	95.4902	104.382
034043312002	60.18	0	0	0	1	43	1	1	0	0	0	0	0	0	7	20.7496	52.9642	120.233
034043314001	119.475	0	0	0	0	60	1	1	1	0	0	0	1	0	6	29.3217	42.1394	211.084
034043315001	77.88	1	1	1	1	63	1	1	1	1	1	1	1	0	7	23.1884	91.6242	56.057
034043316001	129.21	0	1	0	0	48	1	1	1	1	0	0	0	0	5	28.9694	35.9538	116.753
034043317002	135.405	1	1	1	1	59	1	1	1	1	0	0	0	0	6	22.3303	40.593	131.057
034043318002	104.43	0	0	0	1	73	1	1	1	0	0	0	0	0	6	27.1608	41.3662	149.614
034043321002	66.375	0	1	0	1	60	1	1	1	0	0	0	1	0	8	18.0112	42.1394	212.243
034043322001	126.555	0	0	0	0	82	1	1	1	0	0	0	0	0	5	20.4372	41.7528	159.279
034676104001	72.57	0	0	1	1	51	3	1	0	0	1	1	0	0	8	23.091	54.5106	153.48
034676104002	308.865	1	1	0	1	52	1	1	0	0	0	0	1	0	6	24.3359	35.5672	153.094
034676105001	88.5	0	0	1	1	58	1	1	0	0	1	1	0	0	5	22.8174	45.6188	177.063
034676105002	113.28	0	1	0	1	54	1	1	0	0	0	0	0	0	10	24.3191	60.6962	148.454
034676106001	280.545	0	0	1	1	60	1	1	0	0	1	1	0	0	4	18.752	30.5414	156.573
034676106002	227.445	1	1	0	1	56	1	1	0	0	0	0	1	0	11	22.0089	45.2322	166.625
034676108001	37.17	0	0	1	1	54	3	0	0	0	0	0	1	0	5	23.9363	56.8302	117.526
034676108002	223.905	0	1	0	1	60	1	1	0	0	0	0	1	1	6	25.4185	26.6754	105.155
034676109002	141.6	1	1	0	1	51	1	1	0	0	0	0	0	0	9	21.5052	29.7682	80.0262
034676110001	105.315	1	0	0	1	70	1	1	0	0	0	0	1	0	8	27.3577	46.0054	213.403
034676111001	61.065	0	0	1	1	52	1	1	0	0	1	0	0	0	7	21.7407	49.0982	100.516
034676111002	69.915	1	0	0	1	49	1	1	0	0	0	0	0	0	8	22.9826	44.8456	147.681
034676114001	62.835	0	0	0	1	53	1	1	0	0	0	0	1	0	7	19.3923	76.1602	122.552
034676116001	101.775	0	0	0	1	46	4	1	0	0	0	0	1	0	8	22.0313	49.8714	91.2376
034676116002	192.045	0	1	1	1	54	2	1	0	0	0	0	0	0	9	26.8397	42.1394	121.392
034676118002	125.67	0	0	1	1	60	1	1	0	0	1	1	1	0	7	23.8617	56.8302	151.161
034676119001	112.395	0	0	0	1	52	1	1	0	0	0	0	0	0	8	24.3632	53.3508	199.099
034676119002	101.775	1	1	1	1	62	1	1	1	0	1	1	1	0	8	21.8007	47.5518	135.697
034676120002	390.285	0	0	1	1	58	1	1	1	1	1	1	0	0	8	19.9205	33.6342	51.4178
034676121001	190.275	0	0	1	1	49	4	1	1	1	1	1	0	0	7	22.4309	39.8198	120.233
034676122001	88.5	0	1	0	1	46	1	1	0	0	0	0	0	0	8	23.9009	61.856	81.186
034676123001	62.835	1	1	0	1	61	1	1	0	0	0	0	1	0	3	21.6169	63.0158	105.155
034676201001	121.245	1	1	0	1	51	1	1	0	0	0	0	1	0	4	20.9241	59.5364	158.893
034676201002	145.14	1	1	1	1	55	2	1	1	1	1	1	0	0	7	22.1539	40.593	90.4644
034676202001	68.145	0	1	0	1	49	1	1	0	0	0	0	0	0	9	26.3061	55.6704	167.398
034676203002	309.75	1	1	0	1	73	1	1	0	0	0	0	0	0	8	20.6226	25.129	44.459
034676206001	115.05	1	1	0	1	47	3	1	0	0	0	0	0	0	8	20.784	35.1806	124.872
034676206002	100.89	1	1	1	1	48	3	0	0	0	1	1	0	0	8	20.5985	53.3508	120.233
034676207001	118.59	0	0	0	1	59	3	1	0	0	0	0	1	0	5	27.7028	70.3612	177.836
034676207002	112.395	0	0	1	1	70	3	1	0	0	0	0	0	1	8	24.34	52.191	181.315
034676208001	160.185	0	0	1	1	62	3	1	0	0	1	1	0	0	3	20.8429	47.1652	77.32
034676208002	101.775	0	1	0	1	62	1	1	0	0	0	0	0	0	4	19.8623	75.7736	156.573
034676209002	91.155	1	1	1	1	65	2	1	1	1	1	1	0	0	8	20.4925	59.923	81.186
034676210001	459.315	1	1	0	0	82	1	1	0	0	0	0	1	0	5	23.0849	17.7836	33.2476
034676211002	68.145	0	0	1	1	67	2	1	0	1	0	0	0	0	2	17.6157	58.7632	89.3046
034676212002	103.545	1	1	0	1	46	1	1	0	0	0	0	0	0	7	31.0933	45.6188	118.3
034676213001	121.245	0	0	1	1	52	1	1	0	1	1	1	0	0	6	21.9992	42.9126	128.738
034676213002	130.095	0	0	0	1	46	1	1	0	1	0	0	0	0	8	23.9192	54.124	120.233
034676214001	58.41	1	1	1	1	55	1	0	1	0	1	1	0	0	7	21.7128	51.8044	93.1706
034676214002	77.88	0	0	0	1	49	1	1	0	0	0	0	1	0	6	26.4112	35.9538	94.717
034676215001	196.47	0	0	0	1	54	1	1	0	0	0	0	1	0	11	21.7157	50.6446	128.351
034676215002	141.6	1	1	1	1	54	4	0	1	1	0	0	0	0	10	18.1973	50.258	107.861
034676216001	159.3	0	0	0	1	62	1	1	0	0	0	0	0	1	7	23.721	37.5002	117.913
034676216002	92.04	0	0	1	1	59	1	1	0	0	0	0	1	0	6	21.6838	44.8456	119.073
034676217001	64.605	0	1	1	1	61	3	1	1	1	1	1	0	0	8	26.9137	48.325	144.975
034676217002	89.385	0	1	0	1	57	2	1	0	0	0	0	0	0	6	23.08	76.1602	174.357
034676220001	109.74	1	1	1	1	63	2	1	0	0	0	0	0	0	9	21.5381	37.8868	78.4798
034676221001	162.84	1	1	0	0	72	1	1	0	0	0	0	1	0	6	23.1947	48.325	139.563
034676222002	77.88	0	0	0	1	56	1	1	0	0	0	0	1	0	7	30.9175	37.8868	159.666
034676223001	68.145	1	1	0	1	56	2	1	0	0	0	0	1	0	5	25.556	55.6704	91.2376
034676223002	67.26	1	0	1	1	63	1	1	0	1	1	1	1	0	7	25.8611	36.3404	121.006
034676225002	138.945	1	1	0	1	60	1	1	0	0	0	0	0	0	4	21.4605	48.7116	100.903
034676301002	153.105	1	1	1	1	63	2	1	1	1	1	1	0	0	5	24.7242	38.2734	106.702
034676302001	69.03	0	0	0	1	49	2	1	0	0	0	0	1	0	9	25.0016	47.1652	138.403
034676303001	55.755	0	1	1	1	63	2	1	0	1	0	0	0	0	9	20.2047	45.2322	111.727
034676303002	31.86	1	1	0	1	53	1	1	0	0	0	0	0	1	6	20.189	60.3096	88.1448
034676305001	76.995	0	0	0	1	53	1	1	0	0	0	0	0	0	8	19.4559	90.851	135.31
034676307002	106.2	1	1	0	1	54	1	1	0	0	0	0	0	0	10	20.5737	60.3096	100.129
034676309001	129.21	0	0	0	1	46	1	1	0	0	0	0	1	0	5	23.2206	54.5106	42.1394
034676312001	515.07	0	0	1	1	52	3	1	1	1	1	0	0	0	8	31.4331	27.4486	128.351
034676312002	307.095	0	0	0	1	52	2	1	0	0	0	0	1	0	6	27.4816	32.861	103.609
034676315001	61.95	1	1	0	1	57	1	1	0	0	0	0	0	0	8	23.0497	61.0828	126.805
034676315002	99.12	1	1	1	1	63	2	1	0	0	0	0	1	0	8	30.1843	45.2322	76.1602
034676317001	155.76	1	1	0	1	53	1	1	0	0	0	0	0	0	7	24.4774	41.7528	95.8768
034676317002	109.74	0	0	1	1	56	1	1	1	0	0	0	1	0	6	27.4981	34.0208	225.001
034676318001	85.845	0	0	1	1	58	1	1	1	1	1	1	0	0	5	21.7238	63.4024	117.14
034676318002	188.505	0	0	0	1	51	1	1	0	0	0	0	0	0	10	20.0402	43.6858	132.99
034676319002	298.245	1	1	1	1	59	1	1	1	1	0	0	1	1	9	24.5222	37.5002	97.0366
034676323001	166.38	1	0	1	0	45	1	1	0	0	1	1	0	0	3	19.594	43.2992	185.955
034676327001	63.72	0	0	0	1	52	1	1	0	0	0	0	0	0	5	17.8397	63.0158	136.47
034676327002	68.145	0	0	1	1	62	3	1	1	1	0	0	0	0	8	26.6945	38.2734	96.2634
034676328001	251.34	1	1	0	1	53	1	1	0	0	0	0	0	0	8	26.515	50.258	243.945
046746101001	172.575	0	0	1	1	65	3	1	0	1	1	1	0	0	5	22.1261	39.8198	91.2376
046746102001	100.005	0	0	1	1	53	1	1	0	0	1	0	1	0	6	22.0418	44.459	150.774
046746103001	220.365	1	1	0	1	51	1	1	0	0	0	0	0	0	8	25.1731	49.4848	128.351
046746104001	78.765	1	1	1	1	56	1	1	1	0	1	1	1	0	4	18.9714	60.6962	89.6912
046746106001	88.5	0	0	1	1	53	1	1	0	0	1	1	0	0	5	19.2	52.191	118.3
046746106002	130.095	1	1	0	1	48	1	1	0	0	0	0	1	0	4	16.9201	54.8972	94.717
046746107002	210.63	0	1	0	1	39	2	1	0	0	0	0	0	0	9	21.6263	44.8456	99.7428
046746108002	152.22	1	1	0	1	57	1	1	0	0	0	0	1	0	8	25.6245	41.7528	121.006
046746109002	71.685	0	0	1	1	47	2	1	1	0	1	1	1	0	12	20.5879	44.459	84.6654
046746111001	102.66	1	1	0	1	61	1	1	0	0	0	0	0	0	2	19.8825	64.1756	102.062
046746111002	147.795	1	1	1	1	64	1	1	1	0	1	1	1	1	4	19.2216	44.459	132.604
046746112001	168.15	1	1	0	1	61	1	1	0	0	0	0	1	0	8	24.1305	57.99	199.486
046746112002	145.14	0	0	1	1	62	2	1	1	1	1	1	1	0	4	22.0181	44.8456	83.119
046746113001	71.685	0	0	0	1	55	1	1	0	0	1	1	1	0	6	25.2691	56.057	65.3354
046746113002	90.27	1	0	1	1	56	1	1	1	0	1	1	0	0	5	19.3686	46.392	121.779
046746117001	100.005	1	1	0	1	45	1	1	0	0	0	0	1	0	6	21.9108	63.0158	81.9592
046746118001	154.875	1	1	0	0	53	1	1	0	0	0	0	0	0	3	26.1011	44.0724	80.0262
046746119002	68.145	0	0	1	1	51	2	1	1	1	1	1	0	0	2	19.1794	93.9438	88.918
046746120001	84.075	0	0	1	0	60	2	1	0	0	1	1	1	0	7	20.8475	46.0054	103.609
046746121001	140.715	0	0	0	0	62	1	1	0	0	0	0	0	0	8	20.4227	51.0312	91.6242
046746122001	213.285	0	0	0	0	66	1	1	0	0	0	0	1	0	8	26.0037	48.325	117.14
046746124001	169.92	0	1	0	1	65	1	1	0	0	0	0	1	0	4	23.2926	41.3662	112.114
046746125002	273.465	1	1	0	1	57	1	1	0	0	0	0	1	0	2	28.9916	34.4074	82.7324
046746126001	246.03	0	0	0	1	41	1	1	0	0	0	0	0	0	4	25.3135	35.1806	127.965
046746126002	115.05	0	1	1	1	49	1	1	0	0	1	1	0	0	4	19.2661	45.6188	116.367
046746129001	74.34	1	1	0	1	59	1	1	0	0	0	0	1	0	3	22.2635	54.124	90.0778
046746129002	91.155	0	0	1	1	58	1	1	1	1	1	1	0	0	8	20.6767	51.8044	90.0778
046746130001	84.96	1	1	0	1	52	1	1	0	0	0	0	1	0	7	32.747	66.4952	95.4902
046746130002	56.64	0	1	1	1	55	1	1	0	0	1	1	1	0	8	21.4282	75.7736	151.547
046746132001	172.575	1	1	0	0	63	1	1	0	0	0	0	0	0	8	20.103	63.789	119.073
046746201001	60.18	0	1	1	0	51	4	1	1	1	1	1	1	0	9	21.8062	41.3662	82.3458
046746202002	190.275	0	1	0	1	46	1	1	0	0	0	0	0	0	9	24.5674	57.2168	132.604
046746204001	270.81	0	0	0	1	48	2	1	0	0	0	0	0	0	8	25.8225	43.6858	115.98
046746204002	69.03	0	0	1	1	48	3	1	0	0	1	1	0	1	7	22.6085	40.9796	129.511
046746205002	108.855	0	1	0	1	59	1	1	0	0	0	0	0	0	8	22.4833	52.9642	72.6808
046746206001	203.55	0	0	0	0	47	2	1	0	0	0	0	0	0	5	28.8126	40.9796	85.4386
046746207001	89.385	0	0	0	1	47	1	1	1	1	0	0	0	0	7	26.4308	63.4024	121.392
046746207002	269.925	0	0	1	1	51	3	1	1	0	1	1	1	0	8	17.2735	40.593	70.7478
046746208001	107.97	1	1	0	0	67	3	1	0	0	0	0	1	0	10	21.3994	64.9488	107.475
046746209001	149.565	1	0	0	1	60	1	1	0	0	0	0	0	0	10	20.9262	33.2476	86.2118
046746209002	342.495	0	0	1	1	61	1	1	1	1	1	1	1	0	10	23.7332	29.7682	110.181
046746210001	51.33	0	0	0	1	46	3	1	1	1	0	0	0	0	7	21.8633	62.6292	87.7582
046746210002	93.81	1	1	1	1	47	2	1	1	1	1	1	0	0	7.5	20.6728	49.4848	155.027
046746211001	669.06	0	0	1	1	50	3	1	1	1	1	1	1	1	8	29.1782	37.8868	61.856
046746211002	315.06	0	1	0	1	46	2	1	1	1	0	0	0	0	8	25.9619	37.5002	107.475
046746212001	88.5	0	1	0	1	56	1	1	1	0	0	0	1	0	10	23.399	59.5364	99.3562
046746215001	66.375	0	0	0	1	40	1	1	0	0	0	0	0	0	8	22.6378	77.7066	64.9488
046746216001	84.075	0	0	1	1	50	3	1	1	1	1	1	1	0	8	19.4769	45.6188	144.202
046746216002	160.185	0	1	0	1	49	1	1	0	0	0	0	1	0	8	32.3568	54.124	167.784
046746217001	146.91	0	0	1	1	49	3	1	1	1	1	1	0	0	4	21.0068	45.2322	83.8922
046746217002	195.585	0	0	0	1	47	1	1	0	0	0	0	0	0	12	22.4609	54.124	122.166
046746218001	102.66	0	0	0	1	49	2	1	0	0	0	0	0	0	8	27.9008	49.8714	123.325
046746218002	933.675	1	1	1	1	51	4	1	1	1	1	1	1	1	8	27.3523	25.129	28.2218
046746219001	66.375	0	1	0	1	64	1	1	0	0	0	0	1	0	6	33.2778	63.4024	123.325
046746220001	158.415	1	1	0	1	57	1	1	0	0	0	0	1	0	7	23.3832	49.0982	148.454
046746220002	122.13	0	0	1	1	58	1	1	1	1	1	1	0	1	4	20.3383	26.6754	87.7582
046746221001	47.79	1	1	0	0	66	1	1	0	0	0	0	1	0	8	22.0255	48.325	127.191
046746222001	62.835	0	0	0	1	69	1	1	0	0	0	0	1	0	8	19.0677	55.6704	83.119
046746223001	87.615	1	1	0	1	48	1	1	0	0	0	0	0	0	8	29.1028	51.0312	111.727
046746223002	77.88	1	1	1	1	50	3	1	0	0	0	0	0	0	8	20.9974	50.258	135.697
046746224001	68.145	1	1	0	0	51	1	1	1	1	0	0	0	0	8	23.7701	59.923	78.0932
046746225001	100.89	0	0	0	1	50	1	1	1	0	0	0	1	0	8	24.0793	49.0982	78.0932
046746225002	87.615	1	0	1	1	64	3	1	1	0	1	1	0	0	6	25.4593	45.6188	101.676
046746226001	72.57	0	0	0	1	58	1	1	0	0	0	0	1	0	6	18.946	54.8972	69.2014
046746226002	47.79	0	0	1	1	52	1	1	1	1	0	0	0	0	5	21.177	75.0004	73.454
046746227001	106.2	0	1	0	1	54	1	1	0	0	0	0	1	0	6	27.036	35.5672	93.1706
046746227002	77.88	1	1	1	1	54	1	1	1	1	1	1	0	0	5	21.4364	78.8664	97.0366
046746228001	277.005	0	1	0	1	52	1	1	0	0	0	0	1	0	3	23.9109	34.794	131.831
046746229001	115.935	0	1	0	1	56	1	1	0	0	0	0	1	0	7	27.2033	47.1652	148.841
046746301002	103.545	1	1	0	1	57	1	1	1	1	0	0	1	0	4	28.418	39.8198	97.8098
046746302001	83.19	1	1	1	1	62	2	1	1	0	1	0	0	0	8	22.7914	41.3662	101.676
046746302002	156.645	1	1	0	1	57	1	1	0	0	0	0	0	0	3	22.46	49.8714	101.289
046746303002	73.455	0	1	0	1	47	1	1	1	0	0	0	1	0	5	21.0993	56.4436	82.3458
046746304001	459.315	0	0	0	1	60	1	1	1	1	0	0	0	0	6	23.2241	31.7012	137.63
046746304002	94.695	1	1	1	1	67	4	1	1	0	1	1	1	0	9	19.6997	44.0724	118.686
046746305001	71.685	0	0	0	0	65	1	1	0	0	0	0	1	0	6	18.0172	57.99	112.887
046746306001	131.865	1	1	0	1	60	1	1	0	0	0	0	1	0	8	19.0718	71.9076	109.794
046746306002	96.465	1	1	1	1	64	1	1	1	0	1	1	0	0	8	22.6974	52.5776	116.367
046746307001	76.995	0	0	1	1	68	4	0	1	0	1	1	1	0	8	23.1009	51.8044	98.1964
046746307002	146.91	1	1	0	1	64	1	1	1	0	0	0	1	0	6	22.4953	37.8868	125.258
046746308001	124.785	0	0	0	1	59	1	1	0	0	0	0	1	0	1	21.4629	57.6034	78.0932
046746308002	83.19	1	1	1	1	61	1	1	1	1	1	1	1	1	5	22.2857	45.2322	128.351
046746309001	102.66	1	1	0	1	57	1	1	0	0	0	0	1	0	8	26.1392	45.6188	133.377
046746309002	86.73	1	1	1	1	61	1	1	1	0	1	1	1	1	8	20.6537	38.66	95.8768
046746310001	65.49	0	0	0	1	48	1	1	0	0	0	0	1	0	9	33.0687	46.0054	101.289
046746311001	106.2	0	1	0	0	45	2	1	0	0	0	0	0	0	3	24.1548	43.2992	92.3974
046746313002	92.925	1	1	0	1	48	1	1	0	0	0	0	0	0	4	25.6233	42.526	101.289
046746314001	415.065	0	0	0	1	59	1	1	0	0	0	0	0	0	8	25.7247	48.325	116.367
046746315001	177	1	1	0	1	47	3	1	0	0	0	0	1	0	9	28.4655	48.325	109.021
046746315002	246.03	0	1	1	1	50	3	1	1	1	1	1	1	0	8	25.0701	33.2476	111.341
046746317002	97.35	0	0	0	1	50	1	1	0	0	0	0	1	0	8	24.5143	52.191	129.898
046746318002	141.6	1	1	1	1	68	2	1	0	0	1	1	1	1	9	24.4332	51.4178	35.9538
046746319001	120.36	1	0	0	1	63	1	1	1	0	0	0	0	0	8	20.6185	58.3766	129.898
046746320002	107.97	0	1	0	1	64	2	1	0	0	0	0	1	0	3	30.218	43.2992	99.3562
046746321002	115.935	0	0	1	1	46	3	1	1	1	1	1	0	0	6	22.1187	42.1394	122.939
046746322001	81.42	0	0	0	0	57	1	1	0	0	0	0	0	0	8	25.4687	62.2426	127.191
046746323001	124.785	0	0	0	1	49	1	1	0	0	0	0	0	0	9	22.4204	49.4848	107.475
046746323002	135.405	0	0	1	1	47	2	1	1	1	1	1	1	0	6	22.5825	46.392	117.526
046746324001	68.145	1	1	1	1	63	1	1	0	1	1	1	1	0	7	21.8788	51.4178	88.5314
046746324002	80.535	1	0	0	1	57	1	1	1	0	0	0	1	0	3	20.612	67.655	105.928
046746325001	68.145	0	0	1	1	59	3	1	1	1	1	0	1	0	7	22.4898	49.0982	109.794
046746325002	167.265	1	1	0	1	57	1	1	0	0	0	0	0	0	6	18.3616	32.0878	82.3458
046746326001	143.37	0	0	0	0	64	1	1	1	0	0	0	1	1	8	27.6185	45.6188	109.794
046746327001	288.51	0	1	1	1	49	3	1	1	1	1	1	1	0	3	26.7758	28.6084	98.583
046746327002	106.2	0	0	0	1	48	2	1	0	0	0	0	0	0	9	27.5294	62.2426	108.635
046746328001	83.19	1	1	0	0	70	1	1	0	0	0	0	0	0	8	24.3232	76.1602	120.233
051606101001	99.12	0	1	0	1	69	1	1	1	1	0	0	0	0	8	21.8146	39.0466	83.5056
051606101002	55.755	0	1	1	1	72	1	1	1	1	1	1	0	0	6	19.2573	63.0158	162.759
051606102001	77.88	0	1	0	0	77	1	1	0	0	0	0	0	0	4	20.8798	50.6446	137.63
051606104001	67.26	0	0	1	1	75	2	1	1	1	1	1	0	0	8	18.7729	53.3508	115.593
051606104002	78.765	0	1	0	1	73	1	1	1	1	0	0	1	0	6	19.8805	69.2014	94.3304
051606106001	79.65	1	1	1	0	60	2	1	1	1	1	1	0	0	3	21.8578	49.4848	141.496
051606107002	82.305	1	1	0	1	67	2	0	0	0	0	0	0	0	7	23.0484	87.7582	115.207
051606108002	103.545	0	1	0	1	65	1	1	0	1	0	0	0	0	4	24.3605	48.7116	141.882
051606110001	87.615	0	0	0	0	68	2	0	0	0	0	0	1	0	5	25.5352	69.9746	170.877
051606111001	60.18	0	0	1	0	69	1	1	0	0	1	1	1	0	4	23.2693	63.789	109.794
051606112001	58.41	0	0	0	1	59	1	1	0	0	0	0	0	0	7	19.7627	73.454	110.181
051606112002	53.985	1	0	1	1	59	1	1	1	1	0	0	0	0	3	22.2949	54.5106	103.222
051606115001	67.26	0	0	1	1	61	1	1	1	1	1	1	0	0	4	23.4339	66.4952	145.748
051606116001	67.26	0	0	1	1	67	1	1	1	1	1	0	0	1	6	23.5919	69.2014	77.32
051606116002	113.28	0	0	0	1	62	1	1	0	0	0	0	1	0	7	19.6768	54.8972	124.485
051606117001	76.11	1	1	0	1	67	1	1	0	0	0	0	1	0	5	23.0283	66.4952	78.4798
051606117002	32.745	1	1	1	1	70	2	1	1	1	1	1	1	0	7	18.8423	90.851	49.8714
051606118001	68.145	1	1	0	0	62	1	1	0	0	0	0	1	1	5	26.8668	69.588	155.8
051606120001	61.065	1	1	0	1	51	1	1	0	0	0	0	1	0	4	27.5033	68.0416	92.3974
051606121001	71.685	0	0	1	1	61	1	1	0	0	1	1	0	0	6	21.0118	61.4694	97.0366
051606121002	86.73	1	1	0	1	59	1	1	0	0	0	0	0	0	6	19.7476	45.2322	105.928
051606201002	83.19	0	0	0	1	50	1	1	1	1	0	0	0	0	5	21.1446	61.0828	96.65
051606202002	69.915	0	0	0	1	72	1	1	0	0	0	0	0	0	6	19.5649	61.0828	127.965
051606203001	100.005	1	1	0	1	63	1	1	0	0	0	0	1	0	8	22.8962	79.253	106.702
051606203002	91.155	0	0	1	1	64	2	1	1	1	1	1	1	0	5	26.0653	38.66	115.207
051606204001	76.11	0	0	0	1	46	1	1	1	1	0	0	0	0	8	22.564	70.7478	124.485
051606205001	136.29	1	0	0	1	45	1	0	0	0	0	0	0	0	6	21.2198	59.923	165.465
051606205002	160.185	0	1	1	1	47	2	1	1	1	1	1	0	0	5	21.4649	36.727	114.82
051606206001	43.365	1	1	1	1	61	1	1	1	1	0	0	1	0	5	21.3449	63.0158	95.4902
051606206002	147.795	1	1	0	1	57	1	1	0	0	0	0	0	0	5	23.322	83.119	167.398
051606207001	53.985	1	1	0	0	66	1	1	1	1	1	1	1	0	5	18.4234	80.0262	79.253
051606208001	194.7	0	0	0	1	64	2	1	0	0	0	0	1	0	8	24.3506	59.5364	138.403
051606208002	89.385	0	0	1	1	64	2	1	0	0	0	0	0	0	5	17.203	76.9334	79.6396
051606210001	99.12	1	1	0	0	75	1	1	0	0	0	0	1	1	1	22.1734	65.722	121.779
051606211001	56.64	0	0	0	1	48	1	1	0	0	1	1	0	0	8	19.6459	64.9488	129.898
051606212001	107.97	1	1	0	1	68	2	1	1	0	0	0	0	1	5	20.4783	71.1344	150.774
051606212002	53.1	1	1	1	1	67	2	1	1	1	1	0	0	0	3	18.9857	97.4232	121.392
051606213001	160.185	1	1	1	1	64	1	1	0	0	0	0	1	0	4	22.1122	33.6342	64.9488
051606214001	84.96	0	0	0	1	60	2	1	1	0	0	0	0	0	7	23.093	51.8044	167.398
051606217001	59.295	0	0	1	0	63	1	1	1	1	1	1	0	0	5	19.2012	85.4386	111.727
051606218001	86.73	0	0	0	0	73	2	1	0	0	0	0	0	0	7	21.0145	66.4952	109.021
051606219001	64.605	1	1	0	1	69	1	1	0	0	0	0	0	0	7	19.0132	66.8818	75.387
051606219002	58.41	0	0	1	1	74	1	1	1	1	1	1	1	0	7	21.1633	65.722	96.2634
051606220001	74.34	0	1	1	1	56	1	1	0	1	1	1	0	1	4	22.1538	59.923	100.129
051606220002	115.935	0	1	0	1	54	1	1	0	0	0	0	0	0	5	21.4618	80.7994	90.4644
051606221001	100.005	1	1	0	0	75	1	1	1	1	0	0	1	0	4	20.1765	76.1602	200.645
051606222001	67.26	1	1	1	1	68	3	1	1	1	1	1	1	0	5	18.9839	72.6808	127.578
051606222002	238.95	1	1	0	1	70	1	1	0	0	0	0	1	0	8	24.8217	65.3354	158.506
051606223001	170.805	0	0	0	1	45	3	1	0	0	0	0	0	0	7	24.5896	54.5106	98.583
051606224001	228.33	1	1	0	1	45	1	1	0	0	0	0	1	0	6	28.7591	44.459	150.774
051606224002	46.905	1	1	1	1	46	1	1	1	1	1	1	1	0	5	23.7778	88.5314	143.042
051606225001	46.905	1	1	0	0	61	1	1	0	0	0	0	1	0	5	28.0087	63.4024	94.717
051606302001	68.145	0	0	1	1	73	2	1	0	0	0	0	0	0	6	20.493	52.191	107.088
051606303001	184.965	1	1	0	1	57	1	1	0	0	0	0	0	0	8	23.9685	44.459	85.4386
051606303002	47.79	0	0	1	1	57	1	1	0	0	1	1	0	0	7	21.8286	52.9642	110.181
051606305001	77.88	0	0	1	0	62	1	1	0	0	1	0	1	0	6	18.8977	58.7632	106.702
051606307002	85.845	1	0	0	1	69	1	1	0	0	0	0	0	0	4	26.5072	47.5518	95.1036
051606309001	85.845	0	1	1	1	83	1	1	1	1	1	1	1	0	6	25.6369	59.923	112.114
051606311001	83.19	0	0	0	1	48	3	1	1	0	0	0	1	0	8	20.2224	70.7478	85.8252
051606314001	46.905	0	0	1	0	55	1	1	1	1	1	1	1	0	5	20.7556	79.253	88.5314
051606317002	84.96	1	1	0	1	46	2	1	1	1	0	0	0	0	5	24.5653	60.6962	126.805
051606320001	61.95	1	1	1	1	60	2	1	1	1	1	1	0	0	7	19.4934	81.5726	120.619
051606321001	67.26	0	0	0	1	62	1	1	1	0	0	0	0	0	6	18.5225	59.5364	132.99
051606324002	49.56	1	1	1	1	58	1	1	1	1	1	1	1	0	5	23.8819	55.6704	143.042
051606326001	77.88	0	0	0	1	43	1	1	1	1	0	0	0	0	7	28.403	61.0828	252.063
051606326002	126.555	0	0	1	1	43	3	1	0	0	1	1	0	0	8	25.8734	66.4952	194.846
051606327001	129.21	0	0	1	1	57	1	1	1	1	1	1	0	0	10	22.1756	42.1394	140.336
051606327002	99.12	1	1	0	1	56	1	1	0	0	0	0	0	0	5	22.9474	51.8044	104.769
051606328001	90.27	1	1	0	1	45	2	1	0	0	0	0	0	0	5	24.0232	59.5364	136.083
054054101002	63.72	1	1	0	1	46	2	1	1	1	0	0	0	0	6	30.7106	64.5622	99.3562
054054107001	125.67	0	0	0	1	58	3	1	0	0	0	0	1	0	5	21.4393	52.191	196.006
054054108002	82.305	0	0	0	1	46	1	1	0	0	0	0	1	0	9	21.875	49.0982	90.0778
054054109001	100.89	0	1	1	1	56	1	1	1	1	1	1	0	0	7	23.1182	60.6962	109.794
054054109002	157.53	1	1	0	1	56	1	1	0	0	0	0	0	1	8	28.0469	53.3508	199.486
054054110001	435.42	0	0	0	1	60	2	1	0	0	0	0	1	1	7	24.1437	17.397	42.1394
054054111002	193.815	0	0	1	1	49	3	1	0	0	1	1	0	0	8	18.6328	35.5672	117.526
054054112001	136.29	1	1	0	1	67	1	1	0	0	0	0	1	0	4	21.9595	48.325	131.057
054054112002	94.695	0	1	1	1	71	2	1	1	0	0	0	1	0	5	23.6837	40.2064	112.114
054054113001	83.19	1	1	1	1	53	1	1	1	1	1	1	1	0	8	23.1641	61.4694	78.8664
054054113002	205.32	1	1	0	1	52	3	1	0	0	0	0	1	0	7	29.305	54.124	84.6654
054054114002	176.115	1	1	0	1	46	3	1	0	0	0	0	0	0	4	23.5973	52.191	116.753
054054115001	102.66	1	1	0	1	61	2	1	0	0	0	0	0	0	5	23.3531	68.4282	139.563
054054115002	138.945	1	1	1	1	65	2	1	1	1	0	0	1	0	4	29.3724	60.3096	75.0004
054054116001	142.485	1	1	0	1	48	2	1	0	0	0	0	0	0	4	20.2995	36.727	80.4128
054054116002	40.71	0	0	1	1	50	2	1	1	1	1	1	0	0	6	23.7388	82.3458	102.449
054054119002	97.35	0	0	1	1	58	1	1	1	1	1	1	0	0	7	23.1891	41.7528	122.552
054054122002	208.86	1	1	0	1	62	1	1	0	0	0	0	1	0	5	19.9963	27.8352	109.794
054054123001	146.91	1	1	1	1	58	1	1	1	1	1	1	0	0	6	25.9879	44.459	64.1756
054054123002	91.155	1	1	0	1	56	3	1	0	0	0	0	1	1	8	31.6889	69.2014	99.3562
054054201001	144.255	1	1	0	1	68	1	1	0	0	0	0	1	0	3	22.9534	37.5002	174.357
054054201002	135.405	1	1	1	1	74	1	1	1	0	1	1	1	1	10	21.5065	44.8456	86.2118
054054203001	157.53	1	0	1	1	56	2	1	0	0	0	0	1	0	8	28.7685	46.7786	195.62
054054203002	106.2	1	1	0	1	49	3	1	0	0	0	0	0	0	8	24.2188	53.3508	115.207
054054204001	148.68	0	1	0	1	46	3	1	0	0	1	1	0	0	6	22.0428	35.1806	75.387
054054207002	90.27	0	1	0	1	49	3	1	0	0	0	0	1	1	7	20.2665	60.3096	120.233
054054209002	96.465	0	0	1	1	49	2	1	1	1	1	1	0	0	4	21.9076	116.367	85.4386
054054211001	98.235	0	0	1	1	46	1	1	0	0	0	0	0	0	12	23.2815	35.5672	135.31
054054211002	143.37	0	0	0	1	46	2	1	0	0	0	0	0	1	10	21.4263	43.6858	108.248
054054213001	58.41	0	0	1	1	65	1	1	0	0	1	1	0	0	8	22.2635	46.0054	100.516
054054213002	110.625	0	0	0	1	62	1	1	0	0	0	0	0	0	7	24.9989	62.2426	134.923
054054214002	64.605	0	1	0	1	48	3	1	0	0	0	0	1	1	8	23.5575	69.9746	188.661
054054215002	67.26	0	1	0	1	59	1	1	0	0	0	0	1	0	6	19.8061	61.4694	141.109
054054217001	80.535	1	1	0	1	53	3	1	0	0	0	0	0	0	4	20.77	90.0778	112.114
054054218001	107.085	1	1	1	1	51	3	1	1	1	0	0	1	0	6	23.7007	52.9642	140.722
054054218002	137.175	0	0	0	1	46	2	1	0	0	0	0	0	0	5	23.9463	68.8148	83.5056
054054219001	81.42	1	1	0	1	61	1	1	0	0	0	0	1	1	7	24.3791	59.1498	126.032
054054223002	128.325	0	1	0	1	51	2	1	0	0	0	0	1	0	5	33.2018	39.8198	102.836
054054226002	75.225	1	1	0	1	65	1	1	0	0	0	0	0	0	3	17.1904	80.0262	121.392
054054227001	133.635	1	1	0	1	68	1	1	0	0	0	0	1	0	5	24.9484	49.0982	119.073
054054227002	48.675	1	1	1	1	74	1	1	1	0	1	1	1	1	8	27.425	42.1394	128.351
054054228001	353.115	1	1	0	1	45	1	1	0	0	0	0	0	1	6	22.3338	35.9538	88.1448
054054228002	329.22	1	1	1	1	50	3	1	0	0	0	0	0	0	6	23.815	33.6342	75.7736
054054229001	92.925	0	0	1	1	62	1	1	0	0	0	0	0	0	10	25.6015	42.526	127.965
054054230001	92.925	0	0	0	1	46	3	1	0	0	0	0	0	0	7	21.5665	47.9384	159.666
054054230002	82.305	0	0	1	1	48	4	0	1	1	1	1	0	0	6	22.4432	48.7116	74.6138
054054301001	321.255	0	0	1	1	48	3	1	1	1	0	0	1	0	8	22.8906	47.1652	57.2168
054054301002	122.13	1	1	0	1	47	1	1	0	0	0	0	1	0	10	28.7162	40.9796	103.995
054054303001	148.68	1	1	0	1	46	3	1	0	0	0	0	0	0	7	30.7518	53.3508	99.3562
054054306001	72.57	0	0	0	1	62	2	1	0	0	0	0	0	0	4	19.8178	63.4024	120.619
054054306002	85.845	0	0	1	1	70	3	1	1	1	1	1	1	0	5	16.0337	85.052	85.052
054054307001	100.89	0	0	0	1	49	3	1	0	1	0	0	0	0	6	27.8031	65.3354	136.083
054054308002	175.23	1	1	0	1	49	1	1	1	0	0	0	0	0	8	27.1263	54.8972	104.769
054054309001	213.285	1	0	1	0	58	1	1	1	1	1	1	0	0	4	20.9483	57.2168	138.403
054054310001	84.075	0	0	0	0	60	1	1	0	0	0	0	1	0	10	24.1617	84.2788	167.784
054054311001	230.1	1	1	1	1	64	2	1	1	1	1	1	1	1	6	21.5571	45.6188	55.2838
054054314001	44.25	0	0	1	1	63	2	1	1	1	1	1	1	0	3	19.5649	82.3458	71.1344
054054323002	99.12	1	1	0	1	50	2	1	0	0	0	0	0	0	4	21.4222	54.124	83.119
054054325002	76.11	0	0	1	1	64	1	0	1	1	1	1	0	0	6	22.2356	76.5468	168.558
054054326001	80.535	1	0	0	0	62	1	1	0	0	0	0	1	0	8	22.4495	74.2272	116.367
054054327002	86.73	1	1	1	1	65	2	1	1	1	1	1	1	0	2	20.1172	52.9642	107.475
054054329001	109.74	1	1	0	1	61	1	1	1	1	0	0	0	0	5	21.6855	46.392	133.764
054054329002	88.5	0	0	1	1	66	4	0	1	1	1	1	0	0	6	19.563	52.5776	127.191
054054332001	122.13	0	1	1	1	62	1	1	0	0	0	0	1	0	6	23.2754	53.7374	178.996
054054332002	106.2	0	1	0	1	61	1	1	0	0	0	0	1	0	6	23.6938	52.5776	113.66
054249103001	109.74	1	1	0	0	69	1	1	0	0	0	0	0	0	8	18.5354	54.8972	95.8768
054249104002	98.235	1	1	1	1	61	1	1	0	0	1	1	0	0	9	20.8805	22.4228	96.2634
054249105001	174.345	1	0	0	1	50	2	1	0	0	0	0	1	0	4	22.2963	56.4436	165.078
054249105002	84.075	0	0	1	1	50	1	1	1	1	1	1	0	0	3	20.9407	58.7632	75.387
054249106001	188.505	1	1	1	1	44	1	1	0	0	1	1	1	0	3	26.083	39.0466	152.32
054249106002	69.915	0	1	0	1	46	1	0	0	0	0	0	0	0	3	26.4015	62.2426	68.0416
054249107002	345.15	0	0	1	1	51	1	1	1	1	1	1	1	0	5	26.1461	44.459	102.062
054249108001	343.38	0	1	0	1	48	1	1	0	0	0	0	1	0	4	28.4641	49.0982	248.197
054249109001	87.615	0	1	1	1	48	1	1	1	1	1	1	0	0	5	22.5436	60.6962	82.7324
054249110001	62.835	0	0	1	1	72	1	1	1	0	0	0	1	0	5	20.4401	56.057	86.985
054249111002	64.605	1	0	0	1	52	1	1	0	0	0	0	1	0	9	19.1239	68.0416	103.995
054249112002	53.985	0	0	0	1	53	1	1	0	0	0	0	0	0	4	26.7848	56.057	115.98
054249113001	452.235	1	1	0	1	62	1	1	0	0	0	0	0	0	7	22.8965	48.7116	90.0778
054249113002	143.37	0	0	1	1	64	2	1	0	0	1	1	0	0	8	20.9142	51.0312	162.372
054249114001	138.945	0	0	0	1	45	1	1	1	1	0	0	0	0	5	21.6292	44.0724	146.135
054249115001	157.53	1	1	0	1	48	3	1	1	0	0	0	0	0	7	17.7604	54.5106	78.4798
054249201001	316.83	1	1	1	1	62	2	1	1	1	1	0	1	0	8	30.1567	28.995	106.702
054249201002	173.46	0	1	0	1	65	1	1	0	0	0	0	0	0	7	21.3148	51.0312	131.444
054249202001	124.785	1	1	0	1	64	1	1	0	0	0	0	1	0	8	20.9321	48.325	138.789
054249203001	51.33	0	0	1	1	49	1	1	1	1	1	1	0	0	3	20.5913	65.3354	93.1706
054249203002	126.555	1	1	0	1	48	1	1	0	0	0	0	0	1	4	20.0398	39.0466	71.1344
054249204001	230.985	1	1	0	1	58	1	1	0	0	0	0	1	0	5	25.1143	58.3766	138.789
054249204002	104.43	1	1	1	1	59	2	0	1	1	0	0	0	0	8	20.7608	49.0982	132.99
054249208002	133.635	0	0	0	1	65	1	1	0	0	0	0	0	0	10	22.3943	38.66	175.13
054249212001	111.51	1	1	0	1	71	4	1	0	0	0	0	0	0	2	20.0679	56.057	158.119
054249213002	69.915	1	1	0	1	58	1	1	0	0	0	0	0	0	8	22.2878	72.6808	199.872
054249215001	192.93	0	0	0	1	45	3	1	0	0	0	0	1	0	8	27.0544	42.526	149.614
054249216001	85.845	1	1	0	0	50	1	1	0	0	0	0	0	0	8	21.9732	59.5364	103.609
054249217001	124.785	1	1	1	0	62	1	1	0	0	0	0	0	0	2	22.0721	36.3404	100.129
054249218001	209.745	0	1	0	0	79	1	1	0	0	0	0	1	0	4	25.0668	53.7374	146.908
054249219001	228.33	0	0	1	0	76	2	1	1	1	1	1	0	0	5	22.435	48.325	100.129
054249224001	149.565	0	1	0	1	67	1	1	0	0	0	0	0	0	10	20.727	57.2168	117.14
054249224002	109.74	1	1	1	1	69	2	1	0	1	0	0	0	0	8	20.6325	69.9746	64.1756
054249301001	154.875	1	1	0	1	61	2	1	0	0	0	0	0	0	7	20.9142	52.5776	140.722
054249301002	148.68	0	0	1	1	64	1	1	1	1	1	1	1	0	6	17.8034	52.5776	88.1448
054249303001	73.455	0	0	1	1	52	3	0	0	0	0	0	0	0	6	19.7314	51.0312	107.475
054249304002	107.085	1	0	0	1	48	3	1	1	1	0	0	1	0	10	26.4853	57.99	100.516
054249307001	81.42	1	1	0	1	56	1	1	0	0	0	0	1	0	10	27.9421	60.6962	168.171
054249309001	77.88	0	0	0	0	69	1	1	0	0	0	0	0	0	8	18.5957	76.1602	126.805
054249310001	123.9	0	0	0	1	52	1	1	0	0	0	0	0	0	6	24.813	57.6034	116.753
054249310002	95.58	0	0	1	1	56	4	0	1	0	1	0	0	0	7	19.2639	66.4952	83.5056
054249311002	73.455	0	0	0	1	55	3	1	0	0	0	0	1	1	10	19.3728	72.2942	144.588
054249312001	153.99	0	1	0	1	48	3	1	0	0	0	0	0	0	5	20.3593	55.2838	180.156
054249312002	132.75	0	0	1	1	51	1	1	1	1	1	1	0	0	8	23.5826	42.9126	59.923
054249315002	127.44	0	1	1	1	58	1	1	1	1	1	0	1	0	10	25.5588	70.7478	201.419
054249316002	252.225	0	0	0	1	40	2	1	0	0	0	0	1	0	6	24.3113	18.9434	82.7324
056043101001	499.14	0	0	0	1	58	1	1	1	0	0	0	1	0	9	26.0608	40.9796	93.1706
056043101002	103.545	1	1	1	1	59	2	1	0	0	1	1	1	0	8	22.1763	56.057	116.753
056043102001	117.705	1	1	1	1	56	3	1	1	1	1	1	0	1	6	24.2989	54.8972	146.908
056043106001	60.18	0	0	1	1	53	2	1	1	1	1	1	0	0	7	23.62	60.6962	102.449
056043106002	195.585	1	1	0	1	51	3	1	1	1	0	0	0	0	7	28.3423	46.392	127.578
056043109001	70.8	1	1	0	1	62	1	1	0	0	0	0	1	0	3	25.4069	56.8302	166.238
056043109002	103.545	1	1	1	1	67	2	1	0	0	1	1	0	0	5	24.9487	54.124	156.96
056043112002	54.87	0	0	1	1	84	2	1	0	0	0	0	1	1	10	23.8384	52.5776	117.526
056043113001	73.455	0	0	1	1	62	2	1	1	1	1	1	0	1	7	25.4934	46.0054	112.114
056043117002	72.57	0	0	1	1	76	1	1	1	1	1	1	1	0	7	22.6566	53.3508	126.805
056043119001	84.96	1	0	1	1	64	2	1	0	0	0	0	1	1	7	24.2415	53.7374	183.248
056043121001	111.51	1	1	0	1	78	1	1	0	0	0	0	1	0	2	28.2179	65.722	122.552
056043124001	229.215	1	1	0	1	74	1	1	0	0	0	0	1	1	5	19.9103	41.7528	129.511
056043126002	116.82	0	0	0	1	53	1	1	0	0	0	0	0	1	8	21.8222	68.0416	101.289
056043206001	134.52	1	1	0	1	53	1	1	0	0	0	0	0	0	6	28.0152	53.3508	136.083
056043206002	217.71	1	1	1	1	55	3	1	1	0	1	1	1	1	4	26.242	39.4332	100.129
056043208001	111.51	1	1	0	0	68	2	1	0	0	0	0	1	0	1	23.4546	44.0724	142.269
056043209001	350.46	0	0	0	1	57	1	0	0	0	0	0	0	1	7	25.5798	30.928	37.5002
056043209002	57.525	0	1	1	1	56	2	1	1	1	1	0	0	0	5	22.4987	65.3354	78.0932
056043211001	62.835	0	0	0	1	41	1	1	1	1	0	0	0	0	5	20.5159	68.0416	42.526
056043211002	112.395	1	0	1	1	56	2	1	1	1	1	1	1	0	6	19.167	52.9642	170.491
056043214001	134.52	1	1	0	0	65	1	1	0	0	0	0	0	1	5	27.3023	75.0004	146.135
056043215001	77.88	1	1	0	1	66	1	1	1	1	1	0	0	0	2	18.692	108.635	119.459
056043216001	149.565	1	1	0	1	48	2	1	1	1	0	0	1	0	6	27.3113	55.6704	93.5572
056043217001	99.12	1	1	0	1	77	1	1	1	0	0	0	1	1	5	31.9349	58.7632	160.439
056043217002	141.6	0	0	1	1	78	1	0	1	0	0	0	1	1	5	24.5989	63.4024	147.295
056043218002	309.75	1	1	1	1	57	2	1	1	1	1	0	1	0	7	30.7483	38.2734	65.3354
056043219001	53.985	1	1	1	1	62	1	1	1	1	1	1	1	0	3	21.1362	81.186	62.2426
056043219002	203.55	1	1	0	1	61	1	1	0	0	0	0	1	0	1	20.1431	54.124	105.542
056043221001	111.51	0	0	1	0	75	1	1	1	1	1	0	1	0	10	19.8765	70.3612	86.5984
056043222001	105.315	1	1	0	1	63	1	1	0	0	0	0	0	0	10	21.3962	52.191	143.429
056043222002	66.375	1	1	1	1	68	2	1	1	1	1	0	0	0	8	20.5279	63.0158	73.8406
056043223001	76.995	1	1	0	1	64	1	1	0	0	0	0	0	0	4	26.1639	49.4848	121.779
056043223002	122.13	1	1	1	1	70	3	1	0	0	1	1	0	0	5	17.4276	53.3508	144.588
056043224002	372.585	1	1	1	1	53	1	1	1	1	1	0	0	0	7	20.1099	53.7374	107.475
056043301001	431.88	0	0	1	1	48	1	1	1	0	0	0	1	1	4	32.6802	40.2064	112.887
056043301002	121.245	1	1	0	1	46	2	1	0	0	0	0	0	0	4	29.2582	39.0466	158.506
056043302002	84.96	1	0	1	1	72	2	1	1	0	0	0	1	1	10	23.3647	49.0982	112.887
056043303001	62.835	1	1	1	1	56	3	0	1	1	1	1	0	0	1	20.2755	39.0466	107.861
056043304001	116.82	1	1	0	1	48	1	1	1	1	0	0	0	0	8	24.7961	69.2014	125.258
056043304002	62.835	1	1	1	1	56	4	1	1	1	0	0	0	0	6	23.3975	68.4282	155.413
056043306001	76.11	1	1	1	1	57	1	1	0	1	1	0	0	1	9	27.2096	51.4178	131.444
056043306002	63.72	0	0	0	1	48	1	1	1	1	0	0	1	0	8	25.7571	62.2426	129.898
056043307001	113.28	1	1	0	0	64	1	1	1	1	0	0	0	0	3	18.2101	63.789	149.614
056043308002	87.615	1	1	0	1	76	1	1	0	0	0	0	1	0	3	22.7291	60.6962	137.63
056043309002	126.555	1	1	0	1	63	2	0	0	0	0	0	1	1	5	28.3717	52.191	166.238
056043310002	83.19	1	1	0	1	66	1	1	1	1	0	0	0	0	5	24.4264	69.2014	121.006
056043311001	145.14	0	0	0	1	48	3	1	0	0	0	0	0	0	6	24.1112	46.0054	148.454
056043311002	107.085	0	1	1	1	53	3	1	1	1	0	0	0	1	4	26.9478	45.2322	118.686
056043312001	140.715	0	0	1	1	60	3	1	1	1	1	1	1	0	8	28.4064	45.2322	207.604
056043312002	119.475	0	0	0	1	56	2	1	0	0	0	0	0	0	8	27.2033	78.0932	156.96
056043313001	193.815	0	0	0	1	49	1	1	0	0	0	0	1	1	8	27.1231	40.9796	185.955
056043314001	57.525	0	0	0	1	47	3	1	1	1	0	0	0	0	3	23.9785	61.0828	83.5056
056043314002	195.585	1	1	1	1	46	1	1	1	1	0	0	0	0	4	26.1991	79.6396	99.3562
056043315001	158.415	0	0	0	1	55	1	1	1	1	0	0	0	0	10	21.3872	43.6858	160.052
056043315002	100.89	0	0	1	1	59	3	1	1	1	1	1	0	0	10	22.3647	68.4282	87.7582
056043316001	125.67	1	1	0	1	59	1	1	0	0	0	0	0	1	7	25.4971	71.521	115.207
056043316002	103.545	1	1	1	1	63	1	1	1	0	0	0	1	0	3	25.5051	54.8972	108.248
056043317001	73.455	1	1	0	1	76	1	1	0	0	0	0	1	0	1	19.778	70.3612	117.14
056043317002	53.1	1	0	1	1	80	1	1	1	1	1	1	1	0	12	23.1689	72.2942	94.717
056043318001	128.325	0	1	0	1	47	3	1	1	0	0	0	0	0	4	24.4256	41.7528	111.341
056043318002	92.925	1	1	1	1	57	1	1	1	1	1	0	0	0	7	26.9424	59.5364	136.856
056043320001	47.79	1	1	1	1	46	4	1	1	1	0	0	0	1	7	24.3609	57.2168	102.836
056043320002	132.75	1	1	0	1	44	1	1	0	0	0	0	0	0	6	26.545	66.4952	93.5572
056043321001	106.2	1	1	1	0	64	2	1	1	0	1	1	1	0	6	21.5144	68.4282	101.676
056043322001	341.61	1	1	1	1	59	3	1	1	1	1	1	1	0	4	19.8049	38.2734	122.939
056043322002	185.85	0	0	0	1	58	1	1	1	1	0	0	0	1	4	16.801	46.7786	117.526
056043323002	202.665	1	1	1	1	60	2	1	0	0	0	0	0	0	8	22.0124	56.4436	98.583
056059101001	194.7	0	0	1	0	64	2	1	1	1	1	0	1	1	4	25.5573	44.459	152.707
056059104001	165.495	0	0	1	1	68	2	1	0	0	0	0	0	0	6	27.8358	30.1548	104.382
056059105001	227.445	0	1	0	1	48	1	1	0	0	0	0	0	1	7	25.3346	36.3404	102.449
056059105002	120.36	0	0	1	1	55	3	1	1	1	1	1	0	1	7	20.1435	72.2942	126.418
056059106001	86.73	1	1	1	1	56	2	1	1	0	1	0	0	0	8	24.1237	59.5364	131.831
056059108002	131.865	1	1	1	1	54	1	1	0	0	1	1	1	0	3	26.9882	59.923	131.444
056059109001	48.675	0	1	1	1	56	1	1	1	1	1	1	0	1	8	22.6347	95.1036	50.258
056059109002	38.94	0	0	0	1	54	1	1	0	0	0	0	0	1	5	21.9373	55.6704	56.057
056059110001	68.145	1	1	1	1	65	1	1	1	1	1	1	1	0	7	25.3103	71.521	137.243
056059112001	78.765	0	0	1	1	64	3	1	1	1	0	0	0	0	5	25.011	57.99	176.29
056059113001	49.56	0	0	0	1	67	2	1	1	1	0	0	0	0	3	21.6227	77.32	75.387
056059114001	59.295	1	0	0	0	55	1	1	0	0	0	0	0	1	4	28.891	45.6188	67.2684
056059118001	235.41	1	1	1	1	63	1	0	1	1	1	1	0	0	5	25.3941	36.727	112.114
056059118002	139.83	1	1	0	1	61	1	1	0	0	0	0	1	0	4	23.7832	97.4232	143.042
056059119001	53.985	0	0	1	1	45	1	1	0	0	1	1	0	0	8	25.6616	52.9642	119.846
056059119002	76.995	0	0	0	1	47	1	1	1	0	0	0	0	0	4	27.86	47.5518	97.8098
056059120001	161.955	0	0	0	1	50	3	1	0	0	0	0	0	0	6	21.6304	66.1086	97.0366
056059201001	86.73	1	0	0	1	55	1	1	1	0	0	0	1	0	6	23.1956	80.0262	125.645
056059201002	608.88	1	0	1	1	58	3	1	1	1	0	0	0	1	6	23.6278	33.6342	14.3042
056059203001	239.835	0	1	0	0	74	1	1	1	1	0	0	0	0	3	23.8715	38.66	90.851
056059204002	379.665	0	0	1	1	56	2	1	1	1	1	0	0	0	10	30.2403	38.2734	67.655
056059205002	117.705	1	1	0	1	67	1	1	0	0	0	0	1	0	7	22.9916	45.6188	78.8664
056059209001	86.73	0	0	0	1	56	1	1	1	0	0	0	0	0	9	26.1096	64.1756	95.8768
056059210002	118.59	0	0	0	1	42	1	1	0	0	0	0	0	0	7	24.0262	62.2426	116.367
056059212001	60.18	0	0	0	1	60	1	1	0	0	0	0	0	0	6	23.6078	50.258	119.846
056059213001	59.295	1	1	1	0	63	1	1	1	0	0	0	1	0	4	21.451	41.7528	110.568
056059216002	117.705	1	1	0	1	59	1	1	0	0	0	0	0	0	4	25.3958	61.0828	57.6034
056059217001	97.35	1	1	0	1	59	1	1	0	0	0	0	0	0	4	20.6685	66.8818	94.717
056059217002	123.015	1	1	1	1	59	1	1	1	1	0	0	0	0	4	24.8349	54.124	133.764
056059218001	72.57	1	1	1	1	59	1	1	0	0	0	0	0	0	9	26.4799	41.7528	94.3304
056059218002	78.765	1	1	0	1	59	1	1	0	0	0	0	0	0	1	23.23	67.655	131.831
056059219001	99.12	0	1	1	1	48	3	1	1	1	1	1	0	0	8	26.84	51.4178	121.392
056059220001	106.2	0	1	0	1	63	1	1	0	0	0	0	0	0	5	27.5106	73.8406	151.547
056059220002	65.49	1	1	1	1	65	1	1	1	1	1	1	0	0	3	24.4123	52.5776	111.341
056059222001	686.76	1	0	0	1	61	1	1	0	0	0	0	0	1	6	23.5246	34.4074	93.5572
056059222002	30.09	1	1	1	1	61	1	1	1	1	1	1	1	0	8	19.9493	68.8148	95.1036
056059224002	93.81	1	1	0	1	65	1	1	1	0	0	0	1	0	4	24.483	74.6138	98.1964
056059225001	146.025	0	0	1	0	59	1	1	0	1	1	1	0	0	8	20.1406	55.6704	71.9076
056059301002	92.04	1	1	0	1	49	3	1	0	0	0	0	0	0	3	24.1774	49.4848	133.764
056059302001	74.34	0	0	1	1	48	2	1	1	1	1	1	0	0	6	19.161	57.99	74.6138
056059302002	78.765	0	1	0	1	46	1	1	0	0	0	0	0	0	6	25.7711	57.2168	111.341
056059303001	146.025	1	1	0	1	44	2	1	0	0	0	0	0	1	8	22.8531	60.3096	69.588
056059303002	237.18	1	1	1	1	49	1	1	1	0	1	1	0	0	3	26.1643	48.325	167.784
056059307001	85.845	0	0	0	0	64	1	1	1	0	0	0	0	0	2	22.951	61.0828	128.351
056059311001	100.005	0	1	0	0	55	1	1	1	0	0	0	0	0	6	24.4414	56.057	87.7582
056059313001	116.82	1	1	1	1	65	2	1	1	1	1	1	0	0	2	22.8844	44.0724	105.542
056059313002	70.8	0	0	0	1	65	1	1	0	0	0	0	0	0	3	22.3283	74.6138	90.851
056059316001	92.925	0	0	0	1	64	2	1	1	1	0	0	1	0	5	19.5583	85.052	117.14
056059316002	71.685	0	0	1	1	63	2	1	1	0	0	0	0	0	3	21.7212	79.253	90.4644
056302101001	184.08	0	1	1	1	59	1	1	1	0	1	0	1	0	7	25.9488	34.0208	129.124
056302101002	119.475	1	1	0	1	61	1	1	0	0	0	0	1	0	3	29.8576	59.5364	122.166
056302104001	249.57	1	0	1	1	58	2	0	0	0	1	1	1	0	3	22.4118	38.66	118.3
056302104002	207.975	1	1	0	1	59	2	0	1	0	0	0	1	1	2	25.2872	44.459	109.408
056302105001	62.835	0	0	0	1	38	1	1	0	0	0	0	0	0	8	25.6	51.4178	94.717
056302105002	71.685	0	0	1	1	45	3	0	0	0	1	0	1	0	7	31.8708	78.0932	111.341
056302106001	69.03	0	0	0	1	46	4	0	0	0	0	0	0	0	7	20.4925	77.7066	113.66
056302106002	107.97	0	0	1	1	52	4	0	1	1	1	0	0	0	5	26.8116	51.4178	104.769
056302108001	112.395	0	0	1	1	57	3	0	1	1	1	1	1	0	8	27.0361	68.4282	178.609
056302109001	59.295	1	1	0	1	57	1	0	1	1	0	0	0	0	8	22.3943	67.655	187.888
056302110001	52.215	1	1	0	1	60	1	1	0	0	0	0	0	0	2	25.7553	71.9076	80.7994
056302110002	55.755	0	0	1	1	64	1	0	1	1	1	1	1	0	10	28.2252	52.5776	112.501
056302111001	69.03	1	1	0	0	67	2	1	0	0	0	0	1	0	8	20.4925	53.3508	93.9438
056302112001	92.04	0	0	1	1	55	4	0	1	1	0	0	0	0	6	23.7823	54.5106	114.434
056302112002	133.635	0	0	0	1	54	4	0	0	0	0	0	1	0	7	22.8477	47.5518	119.459
056302115002	84.075	0	1	0	1	60	1	1	0	0	0	0	1	0	7	26.2864	67.2684	119.073
056302116001	100.89	1	1	1	1	57	1	1	1	1	1	1	0	0	8	19.4699	49.8714	132.604
056302116002	112.395	1	1	0	1	55	1	1	0	0	0	0	0	0	7	19.7366	57.6034	105.542
056302117002	147.795	1	1	0	1	48	2	1	0	0	0	0	0	0	8	22.6894	56.4436	116.753
056302118002	60.18	1	1	0	1	46	2	1	0	0	0	0	0	0	8	23.8924	61.4694	84.6654
056302120001	177	1	1	1	1	55	4	1	0	0	1	1	0	0	5	21.9718	80.4128	92.784
056302123002	273.465	0	1	1	1	59	2	0	1	0	1	1	1	0	6	26.9692	29.3816	152.707
056302124001	292.935	1	1	0	1	70	1	1	0	0	0	0	1	0	10	22.8269	31.7012	88.1448
056302124002	80.535	1	1	1	1	74	2	0	1	0	1	0	1	0	7	51.1188	55.6704	94.3304
056302125002	61.065	0	1	0	1	47	1	1	1	0	0	0	0	0	6	33.8269	54.8972	122.166
056302126001	201.78	1	1	1	1	64	1	1	1	1	1	0	1	0	3	26.9188	37.1136	91.2376
056302126002	210.63	0	0	0	1	65	2	1	0	0	0	0	0	0	6	14.9092	62.6292	131.444
056302127001	100.005	0	0	0	1	53	4	0	0	0	0	0	0	0	7	19.149	71.9076	108.248
056302127002	90.27	0	0	1	1	54	3	0	0	0	0	0	0	0	5	27.03	31.3146	98.1964
056302201001	468.165	0	1	1	1	49	1	1	1	1	1	1	1	1	6	31.6043	34.794	55.6704
056302201002	130.98	0	0	0	1	48	1	1	1	1	0	0	0	0	8	22.761	41.3662	96.65
056302202001	287.625	1	1	0	0	60	1	0	0	0	0	0	0	0	5	26.1749	42.1394	141.496
056302203001	86.73	0	0	0	1	45	3	1	0	0	0	0	0	0	6	22.3247	52.5776	128.738
056302203002	305.325	1	1	1	1	49	4	1	1	1	1	1	0	1	7	31.1235	41.3662	149.228
056302204001	83.19	1	1	1	1	64	3	1	1	0	1	0	1	0	5	20.8192	55.6704	175.13
056302204002	284.97	1	1	0	1	62	1	1	0	0	0	0	1	0	5	26.8882	31.7012	141.109
056302206002	61.95	1	0	0	1	44	3	0	0	0	0	0	0	0	10	21.795	61.4694	78.0932
056302207002	95.58	1	1	1	1	68	3	0	1	1	1	0	1	1	4	22.7944	78.4798	103.222
056302208002	51.33	1	0	1	1	68	1	0	1	0	1	0	1	0	6	23.7074	71.521	105.155
056302209001	95.58	1	1	1	1	56	2	0	0	1	0	0	1	0	6	28.4546	37.1136	92.3974
056302209002	104.43	0	0	0	1	55	4	0	0	0	0	0	0	0	7	27.0969	36.3404	121.779
056302210001	111.51	1	1	1	0	81	1	0	1	1	1	1	1	0	4	25.0247	78.4798	83.119
056302211001	166.38	0	0	0	1	48	3	0	0	0	0	0	0	0	7	32.8743	35.5672	111.341
056302211002	150.45	0	0	1	1	47	3	0	1	0	1	1	0	0	7	26.2828	47.9384	103.222
056302213001	357.54	1	1	0	1	48	1	0	0	0	0	0	1	0	4	25.4291	45.2322	92.3974
056302213002	94.695	0	0	1	1	56	4	0	1	1	1	1	1	1	4	23.9838	58.3766	130.671
056302214001	114.165	1	1	0	1	66	1	1	0	0	0	1	1	0	6	26.6091	64.1756	89.6912
056302215001	73.455	1	0	0	1	56	3	0	0	0	0	0	1	0	6	23.0963	53.7374	136.856
056302215002	274.35	1	0	1	1	56	1	0	1	1	0	0	0	1	8	23.6609	55.2838	215.723
056302216001	97.35	0	1	0	1	46	2	0	0	0	0	0	0	0	7	21.9877	60.3096	139.949
056302217001	92.04	0	0	1	0	78	1	0	1	0	1	1	0	0	10	19.3187	41.7528	129.898
056302218001	146.91	1	1	0	1	56	2	1	0	0	0	0	0	1	7	23.046	63.0158	132.604
056302301001	119.475	1	1	1	1	65	1	1	1	0	1	1	1	0	6	22.7362	31.7012	92.3974
056302301002	104.43	1	1	0	1	65	1	1	0	1	0	0	0	0	4	21.6327	73.0674	134.537
056302302001	84.075	1	1	1	1	72	2	1	1	0	1	1	0	0	5	17.2992	61.856	102.836
056302303001	61.95	1	1	0	0	69	2	1	0	0	0	0	1	0	4	18.4204	72.2942	141.496
056302304001	129.21	1	1	1	1	64	2	1	0	0	1	1	0	0	7	25.8413	29.3816	122.166
056302304002	73.455	0	1	0	1	66	2	1	0	0	0	0	0	0	8	24.295	59.5364	121.006
056302306001	160.185	1	1	1	1	46	3	1	1	1	1	1	0	0	8	22.2157	57.2168	72.6808
056302306002	90.27	0	1	0	1	44	3	1	0	0	0	0	0	0	8	21.2446	40.9796	82.7324
056302307001	57.525	0	0	1	1	57	2	1	0	1	1	1	0	0	6	23.8915	78.4798	112.887
056302308001	54.87	1	0	0	0	71	2	1	0	0	0	0	1	0	7	22.5316	62.6292	75.387
056302309001	89.385	1	1	1	0	75	1	1	1	1	0	0	0	0	8	20.2848	56.057	71.521
056302310001	75.225	1	1	1	1	64	2	1	0	1	1	1	1	0	7	24.7079	52.191	128.351
056302310002	73.455	1	1	0	1	63	2	1	1	0	0	0	0	0	4	18.1277	77.7066	85.052
056302313001	119.475	1	1	0	1	61	1	1	0	0	0	0	0	0	6	27.7956	42.526	121.006
056302313002	122.13	1	1	1	1	62	1	1	1	0	1	1	0	0	8	22.6326	50.258	129.124
056302314001	80.535	1	1	0	1	58	1	1	0	0	0	0	0	0	3	25.113	54.5106	161.599
056302314002	89.385	1	1	1	1	57	3	1	1	0	1	1	0	0	8	20.9862	59.1498	158.506
056302317001	101.775	1	1	1	0	54	1	1	1	0	1	0	1	0	7	23.9109	58.3766	121.779
056302318001	62.835	0	1	0	1	61	1	1	0	0	0	0	0	0	5	18.2365	89.6912	117.913
056302318002	78.765	1	1	1	1	59	2	1	0	0	1	1	1	0	6	21.7757	52.5776	97.8098
056302319001	160.185	1	1	0	1	55	3	1	0	0	0	0	0	0	7	23.3486	44.459	167.011
056302319002	228.33	1	1	1	1	55	3	1	1	1	1	1	0	0	6	25.0595	30.5414	103.222
056302320001	100.005	1	1	0	0	59	3	1	0	0	0	0	0	0	3	24.1353	68.8148	157.733
056302321002	62.835	0	0	0	1	57	1	1	0	0	0	0	0	0	8	21.6239	46.392	87.7582
056302322001	87.615	1	1	0	1	66	1	1	0	0	0	0	1	0	4	21.7311	80.0262	129.511
056302322002	93.81	1	1	1	1	65	1	1	1	1	1	1	1	0	3	15.6402	47.1652	86.985
056302324001	230.985	0	0	0	1	64	1	1	0	0	0	0	0	0	3	25.3982	37.8868	96.65
056302324002	68.145	0	0	1	1	75	1	1	0	0	0	0	0	0	8	21.7844	37.8868	64.5622
056302325001	109.74	0	1	0	1	48	2	1	0	0	0	0	0	0	6	25.3958	56.8302	122.939
056346101001	257.535	1	1	1	1	47	2	1	1	0	1	1	0	0	4	18.026	36.3404	150.774
056346101002	260.19	1	1	0	1	49	3	1	0	0	0	0	1	0	6	26.8609	40.9796	100.903
056346102001	149.565	0	0	0	1	54	1	1	0	0	0	0	0	0	6	18.8	46.7786	114.047
056346102002	69.03	0	0	1	1	59	3	1	1	0	1	1	0	0	3	20.1953	57.6034	110.954
056346103001	69.915	1	1	0	1	54	1	1	0	0	0	0	1	0	5	20.8274	48.325	136.47
056346103002	401.79	1	1	1	1	56	3	1	1	1	1	1	1	0	6	25.1787	68.4282	99.7428
056346104002	116.82	1	1	1	1	56	4	1	1	0	1	1	0	1	6	27.2957	45.6188	177.063
056346105002	199.125	0	0	1	1	58	1	1	1	1	1	1	1	0	5	25.3508	40.2064	97.8098
056346106001	140.715	1	1	0	1	64	2	1	0	0	0	0	0	0	6	21.4095	71.521	114.047
056346107001	164.61	1	0	1	1	49	2	1	1	0	1	1	1	0	3	35.748	39.8198	138.789
056346107002	54.87	0	0	0	1	46	3	1	0	0	0	0	0	0	5	24.2309	45.2322	117.14
056346108001	79.65	0	0	1	1	58	1	1	1	1	1	1	1	0	6	25.1346	86.2118	164.692
056346108002	130.98	0	1	0	1	55	1	1	0	0	0	0	1	0	3	27.3973	59.923	140.336
056346109001	63.72	1	1	1	1	57	1	1	1	1	1	1	0	0	5	23.2872	55.2838	125.258
056346109002	130.095	1	1	0	1	56	1	1	0	0	0	0	0	0	5	21.8667	63.789	163.532
056346110001	98.235	1	1	0	1	47	2	1	0	0	0	0	0	0	4	17.5541	51.4178	150.774
056346111002	38.94	0	0	1	1	61	3	1	1	1	1	1	0	0	6	20.0708	57.2168	129.511
056346112001	76.11	1	1	1	1	62	2	1	0	0	1	1	0	0	4	18.1742	56.057	122.939
056346113001	441.615	1	1	0	1	59	1	1	0	0	0	0	0	0	3	22.154	51.8044	119.073
056346113002	59.295	1	1	1	1	62	2	1	1	0	1	0	1	1	3	22.0393	59.1498	106.315
056346114002	279.66	0	1	0	1	43	2	1	0	0	0	0	1	0	4	26.0924	44.0724	56.057
056346116001	280.545	1	1	0	1	57	1	1	0	0	0	0	0	0	5	23.3685	43.2992	164.305
056346116002	449.58	1	1	1	1	55	1	1	1	1	1	1	1	0	3	17.0606	31.3146	66.4952
056346117001	57.525	0	0	1	1	48	3	1	0	0	1	1	0	0	6	22.5516	38.66	131.831
056346117002	154.875	1	1	0	1	46	3	1	0	0	0	0	1	0	6	32.6618	37.8868	111.727
056346203001	66.375	0	0	1	1	54	4	0	1	1	0	0	1	0	7	19.1053	69.588	136.47
056346203002	107.085	1	1	0	1	54	3	1	0	0	0	0	0	0	7	27.3822	38.66	134.15
056346208002	74.34	0	0	0	1	69	2	1	0	0	0	0	0	0	3.5	23.2568	79.6396	186.728
056346209001	84.96	0	0	1	1	64	1	1	1	1	1	1	1	0	6	15.8494	55.2838	142.655
056346210001	57.525	0	0	1	1	57	2	1	0	0	0	0	1	0	5	22.3054	73.8406	136.083
056346210002	158.415	0	0	0	1	56	1	1	0	0	0	0	1	0	5	30.3532	52.191	203.352
056346212002	150.45	1	1	0	1	61	1	1	0	0	0	0	0	0	6	21.313	47.5518	108.635
056346214002	89.385	0	1	1	1	67	1	1	1	0	1	1	0	0	8	21.5101	34.794	117.14
056346216001	60.18	1	0	1	1	68	2	1	0	0	1	1	1	0	8	24.0567	49.0982	82.3458
056346216002	59.295	0	0	0	1	62	1	1	0	0	0	0	1	0	8	23.065	67.2684	144.588
056346217001	32.745	0	0	1	1	58	1	1	1	1	1	1	1	0	6	20.5214	66.8818	103.995
056346218001	76.11	0	0	0	0	60	1	1	0	0	0	0	0	0	3	23.6531	65.722	122.166
056346219002	134.52	1	1	0	1	55	2	1	0	0	0	0	0	0	6	21.7832	63.4024	102.449
056346220001	121.245	0	0	0	1	58	2	1	0	0	0	0	1	1	7	21.521	32.4744	86.2118
056346221001	84.075	1	1	1	1	66	2	1	1	0	1	1	1	0	4	19.1065	51.4178	131.057
056346301001	208.86	1	1	0	0	60	1	0	0	0	0	0	1	0	6	30.5921	39.8198	151.161
056346303002	94.695	1	1	1	1	45	4	0	1	1	0	0	0	0	6	20.6751	44.8456	160.439
056346304001	148.68	0	0	0	0	72	2	0	0	0	0	0	1	0	8	28.6973	63.0158	158.893
056346306001	78.765	0	1	0	1	40	4	0	0	0	0	0	0	0	7	21.8279	57.99	114.82
056346306002	257.535	0	1	1	1	43	4	0	0	1	1	1	1	0	6	27.9522	27.8352	49.8714
056346315001	144.255	0	0	0	1	49	3	0	1	1	0	0	0	0	8	22.8624	50.258	165.851
056346315002	194.7	0	1	1	1	56	2	0	0	0	1	1	1	0	4	21.0077	43.6858	145.748
056346316001	71.685	1	1	0	1	71	2	1	0	0	1	0	1	0	6	22.495	63.4024	153.867
056346320001	138.06	1	1	0	0	57	2	1	0	0	0	0	1	0	4	31.5438	72.6808	85.052
056346322001	54.87	1	1	0	0	65	2	1	0	0	0	0	0	0	6	18.6667	96.65	98.583
056346323001	65.49	0	0	1	1	60	4	0	1	0	1	0	0	0	9	22.8407	60.6962	130.671
056346323002	35.4	0	0	0	1	54	4	0	0	0	0	0	0	0	7	20.6418	97.4232	93.9438
056346327002	59.295	0	1	1	1	73	2	0	1	0	1	1	1	0	7	24.7657	45.2322	113.66
056604102001	169.035	1	1	0	1	60	2	1	0	1	0	0	1	0	6	28.1817	45.2322	85.8252
056604102002	171.69	0	1	1	1	62	2	1	0	0	1	1	1	1	7	24.6477	57.99	77.7066
056604104002	64.605	1	1	0	1	71	2	1	0	0	0	0	0	0	8	20.0008	80.0262	133.764
056604105001	74.34	1	1	1	1	49	3	1	0	0	0	0	0	0	7	23.746	45.6188	178.609
056604105002	67.26	1	1	0	1	49	2	1	0	0	0	0	0	0	7	20.1467	67.655	86.985
056604106001	123.9	1	1	0	1	64	2	1	1	1	0	0	1	1	7	19.7496	62.6292	63.0158
056604108001	53.1	0	0	1	0	51	1	1	0	0	0	0	0	0	7	19.8835	74.2272	92.784
056604110002	290.28	1	1	0	1	71	1	1	1	1	0	0	1	1	7	27.9225	53.7374	124.872
056604111002	171.69	0	1	0	1	66	1	1	1	1	0	0	1	0	7	24.3995	54.124	150.774
056604113002	74.34	0	1	0	1	73	1	1	0	0	0	0	1	1	5	22.2198	92.0108	180.542
056604114001	48.675	0	0	1	1	58	1	1	1	1	1	1	0	0	3	23.5508	82.3458	95.8768
056604114002	85.845	0	0	0	1	51	1	1	0	0	0	0	1	0	5	41.3903	47.1652	140.336
056604115001	68.145	0	0	1	0	82	3	1	1	1	1	1	1	0	6	22.8472	55.2838	112.114
056604116001	68.145	0	0	1	0	67	1	1	1	1	1	1	1	0	6	19.6616	70.7478	89.6912
056604117002	101.775	1	1	1	1	64	3	1	1	1	1	1	1	0	6	26.9482	43.2992	90.851
056604120001	110.625	0	1	0	1	52	3	1	1	1	0	0	0	0	4	23.9682	59.5364	125.258
056604122001	112.395	1	1	0	1	46	2	1	0	0	0	0	0	0	7	19.5721	61.0828	150.774
056604123001	50.445	1	1	1	1	57	1	1	1	1	1	1	1	0	7	24.5222	55.6704	115.98
056604123002	121.245	1	1	0	1	51	2	1	0	0	0	0	1	0	6	26.4651	47.5518	143.815
056604124002	119.475	1	1	0	1	49	1	1	1	1	0	0	0	1	8	22.8444	44.8456	71.521
056604125002	176.115	0	0	0	1	49	2	1	0	0	0	0	0	1	7	21.5911	54.124	108.248
056604126001	67.26	0	0	1	1	79	1	1	1	1	0	0	1	1	8	20.7346	63.0158	85.052
056604126002	83.19	1	1	0	1	72	1	1	1	0	0	0	1	0	6	19.5784	82.7324	93.9438
056604127001	55.755	0	0	1	0	74	1	1	0	0	1	1	1	0	4	20.8592	68.4282	106.315
056604128001	166.38	1	1	1	0	70	1	1	0	0	1	1	0	1	4	25.2	53.3508	78.0932
056604129001	95.58	0	1	0	1	65	1	1	1	1	0	0	0	0	8	21.6327	68.8148	97.0366
056604129002	99.12	1	1	1	1	76	1	1	1	1	1	1	0	0	10	20.3043	54.5106	90.851
056604130002	74.34	0	0	0	1	74	1	1	0	0	0	0	1	0	1	26.5436	73.0674	127.965
056604131001	129.21	0	0	1	1	70	3	1	1	1	0	0	0	0	5	17.2635	88.5314	42.9126
056604132002	247.8	1	1	0	1	74	2	1	1	1	0	0	1	1	4.3	27.5923	43.2992	116.367
056604133002	177	1	1	0	1	49	1	1	0	0	0	0	1	0	6	29.235	32.861	123.712
056604134002	37.17	1	1	0	1	55	1	1	1	1	0	0	0	0	2	23.1262	57.2168	108.248
056604136001	76.11	0	1	0	1	56	1	1	1	0	0	0	1	0	7	23.358	47.9384	133.764
056604136002	55.755	0	0	1	1	60	2	1	1	0	1	1	0	0	9	25.2106	40.2064	114.434
056604137001	43.365	1	1	1	1	62	1	1	1	1	1	1	0	0	10	22.4259	57.2168	116.753
056604201001	123.9	0	0	0	1	58	1	1	0	0	0	0	0	0	5	20.1467	62.6292	140.336
056604202001	56.64	0	0	1	1	70	3	1	0	0	1	1	1	1	6	25.1858	37.8868	130.284
056604203001	98.235	0	0	0	1	71	1	1	1	1	0	0	1	0	6	46.5546	66.8818	143.815
056604203002	66.375	0	0	1	1	75	1	1	1	1	1	1	0	0	7	18.9313	84.2788	98.9696
056604204002	100.89	1	1	0	1	53	1	1	1	1	0	0	0	0	7	25.2433	66.4952	137.63
056604205002	122.13	0	0	0	1	67	1	1	1	1	0	0	1	1	6	19.4521	60.6962	129.898
056604206001	59.295	1	1	0	1	60	1	1	0	0	0	0	0	0	6	20.8812	64.5622	118.3
056604207001	94.695	0	0	0	1	75	1	1	1	1	0	0	0	0	4	24.2029	51.0312	175.903
056604207002	63.72	1	0	1	1	79	1	1	0	0	0	0	1	0	3	21.7241	68.8148	133.377
056604208001	51.33	0	0	1	1	71	2	1	0	0	1	1	1	0	7	23.2705	55.2838	115.207
056604208002	100.89	1	1	0	1	66	1	1	0	0	0	0	1	0	3	25.9656	51.0312	167.011
056604211001	63.72	0	0	0	1	56	1	1	0	0	0	0	0	0	4	18.9877	76.1602	137.63
056604211002	92.04	1	1	1	1	58	1	1	0	0	1	0	1	0	4	22.575	66.4952	131.444
056604214001	68.145	0	0	0	1	64	1	1	1	1	0	0	1	1	6	22.3019	78.8664	117.913
056604215002	276.12	1	1	0	1	45	1	1	1	1	0	0	1	0	9	27.9713	47.9384	238.919
056604216001	118.59	0	0	0	1	46	1	1	1	1	0	0	0	0	6	31.1829	51.4178	98.1964
056604216002	69.915	0	1	1	1	58	1	1	1	1	1	1	0	1	5	25.3203	69.588	86.5984
056604217001	99.12	1	1	1	1	57	1	1	1	0	1	0	0	0	4	19.9838	70.7478	105.542
056604218001	73.455	1	1	1	1	64	3	1	1	0	0	0	1	1	8	22.8594	34.4074	110.568
056604218002	53.1	0	0	0	1	62	1	1	0	1	0	0	1	0	7	24.6914	68.4282	97.0366
056604219001	49.56	1	1	0	0	78	1	1	0	0	0	0	1	0	4	18.1702	84.6654	66.8818
056604220001	81.42	0	1	1	1	57	1	1	1	1	0	0	0	1	5	20.6061	48.7116	100.516
056604220002	50.445	0	1	0	1	45	1	1	1	1	0	0	0	0	5	18.4721	88.5314	98.9696
056604222001	91.155	1	0	0	1	60	2	1	0	0	0	0	0	0	8	20.6208	76.1602	133.764
056604223001	78.765	0	1	0	1	39	2	1	0	0	0	0	0	0	6	19.0343	57.2168	81.9592
056604223002	90.27	0	1	1	1	47	3	1	1	1	1	1	0	0	6	22.0083	66.4952	141.882
056604301002	38.055	0	0	1	1	61	2	1	1	1	1	0	0	0	8	21.2093	49.0982	97.8098
056604303001	82.305	0	0	0	1	59	1	1	0	0	0	0	0	0	8	19.0288	71.9076	138.403
056604303002	79.65	0	0	1	1	67	1	1	1	0	1	0	0	0	5	23.0224	44.459	111.341
056604304002	250.455	0	0	1	1	60	1	1	1	1	0	0	1	1	10	29.398	36.3404	122.939
056604306002	60.18	0	1	0	1	70	1	0	0	0	0	0	1	0	2	18.4072	81.9592	98.1964
056604310001	141.6	1	1	1	1	59	3	0	1	1	0	0	0	0	6	23.3886	51.0312	157.733
056604310002	91.155	1	1	0	1	58	1	1	0	0	0	0	0	0	4	23.5707	59.923	148.454
056604312001	86.73	1	0	1	1	48	2	1	1	1	1	1	0	0	5	24.2091	37.8868	111.727
056604312002	230.985	0	1	0	1	48	3	1	0	0	0	0	0	0	7	28.1048	34.0208	120.619
056604313002	63.72	0	0	0	1	65	1	1	1	1	0	0	0	0	5	20.3433	65.722	126.032
056604315001	146.025	1	1	0	0	69	1	1	1	0	0	0	1	0	4	25.0524	58.7632	124.485
056604317001	138.945	0	0	1	1	46	4	1	1	1	1	1	0	0	6	18.5771	39.4332	51.8044
056604317002	66.375	0	0	0	1	44	4	1	0	0	0	0	0	0	7	26.2376	75.7736	106.702
056604319002	55.755	0	0	0	1	43	2	1	1	1	0	0	0	0	7	22.705	56.4436	111.727
056604320001	253.995	1	1	0	1	61	1	1	1	1	0	0	1	1	2	22.892	59.5364	165.465
056604320002	107.97	0	0	1	1	62	1	1	1	0	1	1	0	0	4	20.5197	40.9796	79.6396
056604321001	84.075	1	1	1	1	63	2	1	1	1	1	0	1	0	9	24.8845	47.5518	112.501
056604321002	76.11	1	1	0	1	57	2	1	1	0	0	0	1	0	9	22.6164	86.2118	110.954
056604322001	75.225	0	1	1	0	72	3	1	1	1	0	0	1	0	5	18.6875	59.923	134.15
056604323001	167.265	0	0	0	1	42	3	1	0	0	0	0	0	0	7	33.4795	39.4332	148.454
056604323002	84.075	0	0	1	1	43	3	1	0	0	1	1	0	0	8	23.2708	42.9126	86.5984
056604324001	94.695	0	1	0	1	45	1	1	0	0	0	0	0	0	6	25.2429	52.5776	102.062
056604325001	163.725	1	1	0	1	46	1	1	1	1	0	0	1	0	8	24.4798	71.1344	126.032
056604325002	113.28	0	1	1	1	50	3	1	0	0	0	0	0	0	8	22.3296	56.8302	213.017
056604326001	49.56	1	1	0	1	69	1	1	0	0	0	0	0	0	7	21.8304	68.4282	100.129
056604326002	55.755	0	1	1	1	71	1	1	1	0	1	1	1	1	8	19.1053	41.7528	128.738
056604327001	128.325	0	0	1	0	79	1	1	0	0	1	1	1	0	3	19.9896	56.057	117.913
056604329001	159.3	1	1	1	1	50	2	1	1	1	1	1	0	0	6	24.109	28.995	102.062
056604332001	95.58	0	0	0	1	44	1	1	1	1	0	0	0	0	3	20.5991	60.6962	150.001
056604332002	69.03	0	0	1	1	48	3	1	1	1	1	1	0	0	6	21.1671	44.8456	221.135
056604334002	61.065	1	1	0	1	77	1	1	0	0	0	0	1	1	3	16.7216	77.7066	176.676
056604335001	148.68	1	1	0	1	60	1	1	0	0	0	0	1	1	4	24.8235	54.124	100.129
056604335002	143.37	1	1	1	1	68	1	1	0	0	0	0	0	0	4	22.9459	35.9538	117.14
056604336001	236.295	1	1	0	1	70	1	1	1	0	0	0	1	0	7	23.6239	33.2476	95.4902
057457101002	49.56	1	1	1	1	58	1	1	1	1	1	1	0	0	6	20.2036	75.387	136.47
057457102001	83.19	1	1	0	0	67	1	1	0	0	0	0	0	0	4	17.4887	54.5106	93.9438
057457103001	177	0	0	1	1	49	3	1	1	1	1	1	1	0	6	29.0767	48.325	109.794
057457103002	92.925	1	1	0	1	50	4	1	0	0	0	0	0	0	5	22.293	64.9488	108.248
057457104001	53.1	1	1	0	1	61	1	1	0	0	0	0	0	0	8	22.907	81.186	84.2788
057457104002	108.855	1	1	1	1	62	1	1	1	0	1	0	1	0	4	29.082	55.6704	247.811
057457105001	176.115	1	0	0	1	56	1	1	0	0	0	0	0	0	5	28.0209	49.0982	139.176
057457105002	125.67	0	0	1	1	56	1	1	1	1	1	1	0	0	5	18.6741	58.7632	103.609
057457108001	123.9	0	0	1	0	66	3	1	0	0	1	1	1	0	8	26.8915	49.4848	106.702
057457109001	111.51	1	1	1	1	63	1	1	0	0	1	0	1	1	8	24.4973	48.325	158.893
057457109002	115.935	1	1	0	1	56	1	1	1	1	0	0	0	0	6	28.157	57.2168	93.1706
057457111001	92.925	1	1	0	1	53	2	1	1	1	0	0	1	0	7	26.3051	64.1756	123.712
057457111002	53.1	1	1	1	1	58	2	1	1	0	1	0	1	0	5	24.4286	58.7632	181.702
057457112001	46.905	0	0	1	0	68	1	1	1	1	1	1	0	0	4	18.6643	58.3766	73.454
057457113002	141.6	1	1	0	1	80	1	1	0	0	0	0	1	0	8	22.1641	54.5106	168.944
057457114002	126.555	1	1	1	1	76	1	1	1	1	1	1	1	0	2	18.7085	59.5364	117.913
057457117001	146.025	0	0	1	1	69	2	1	1	1	1	1	0	0	8	20.5249	87.7582	105.155
057457117002	99.12	1	1	0	1	62	1	1	1	1	0	0	1	0	4	26.2463	75.387	167.398
057457118001	59.295	1	1	0	1	68	2	1	1	1	0	0	0	1	8	22.9165	80.7994	103.995
057457120001	122.13	1	1	0	1	61	1	1	0	0	0	0	0	0	6	26.9246	68.4282	76.9334
057457121001	82.305	0	1	1	1	45	1	1	0	0	1	1	0	0	6	23.1768	48.7116	88.918
057457121002	71.685	1	1	0	1	48	3	1	0	0	0	0	0	0	3	23.3798	60.6962	110.181
057457125001	119.475	0	0	1	1	52	3	1	1	1	1	1	0	0	6	18.4349	49.4848	97.8098
057457125002	76.995	1	1	0	1	47	2	1	0	0	0	0	0	1	8	23.4042	65.722	143.815
057457126002	66.375	1	1	0	1	54	1	1	0	0	0	0	0	0	3	24.4134	61.0828	110.568
057457201001	53.1	0	0	0	0	62	2	1	1	1	0	0	1	0	8	22.5612	84.2788	100.516
057457202001	77.88	0	1	1	0	76	1	1	1	1	1	1	0	1	5	17.6156	66.8818	112.501
057457204001	43.365	1	1	1	1	52	1	1	0	0	1	1	0	0	7	18.9949	49.4848	119.073
057457204002	53.985	0	0	0	1	46	1	1	0	0	0	0	0	0	6	22.4183	70.7478	90.0778
057457206002	44.25	0	0	1	1	76	1	1	0	0	1	1	1	0	8	22.0142	59.923	122.166
057457208001	269.925	1	1	1	1	64	2	1	0	0	1	1	0	0	3	23.3004	39.0466	150.001
057457208002	161.955	1	1	0	1	58	1	1	0	0	0	0	1	0	3	25.1336	41.3662	127.578
057457209001	97.35	1	1	1	1	53	2	1	0	0	1	1	0	0	6	19.1306	41.3662	109.021
057457214001	63.72	0	0	1	1	45	3	1	0	0	1	1	0	0	7	18.3149	89.6912	117.913
057457214002	50.445	1	1	0	1	51	1	1	0	0	0	0	0	0	6	19.6553	61.4694	104.769
057457215002	92.04	1	1	0	1	53	1	1	0	0	0	0	0	1	7	31.4689	57.99	177.063
057457217002	79.65	1	1	0	1	67	2	1	0	0	0	0	0	0	3	21.9511	57.6034	125.258
057457218001	94.695	0	1	0	1	67	2	1	1	1	0	0	1	0	3	20.7318	88.918	114.047
057457218002	57.525	1	1	1	1	70	2	1	0	0	0	0	0	0	5	19.4258	53.7374	93.9438
057457219001	61.95	0	0	1	1	62	2	1	1	0	1	0	0	1	5	18.4193	57.99	223.841
057457219002	97.35	0	0	0	1	61	1	1	0	0	0	0	0	1	5	16.6162	47.5518	140.336
057457222001	69.915	0	0	0	0	64	1	1	0	0	0	0	1	0	3	20.4789	70.3612	97.0366
057457223001	90.27	0	0	1	1	46	2	1	1	1	0	0	1	0	7	30.4136	44.8456	126.805
057457224001	526.575	1	1	0	1	66	1	1	0	0	0	0	0	1	7	27.7899	39.0466	139.949
057457224002	55.755	0	0	1	1	71	1	1	1	1	1	1	1	0	4	19.2967	83.119	105.542
057457226002	51.33	0	0	0	1	61	1	1	1	1	0	0	0	1	6	16.2304	83.119	85.8252
057457301001	54.87	1	1	0	1	58	1	1	0	0	0	0	0	0	2	25.8475	61.4694	138.016
057457302001	205.32	0	0	0	1	48	1	1	0	0	0	0	0	0	7	29.6053	39.4332	115.98
057457304002	61.065	1	1	1	1	59	1	1	1	1	1	1	1	0	7	22.9883	98.9696	115.593
057457305001	64.605	1	1	1	1	53	2	1	1	1	0	0	0	0	7	22.2204	54.124	140.336
057457305002	53.1	0	0	0	1	49	3	1	0	0	0	0	1	0	7	25.0094	45.6188	91.6242
057457307001	94.695	1	1	1	1	66	2	1	1	1	1	1	1	1	7	18.7137	94.3304	103.609
057457307002	100.005	1	1	0	1	63	1	1	1	1	1	1	1	0	6	17.1641	127.191	94.3304
057457308001	106.2	1	1	0	0	70	1	1	1	1	0	0	0	0	4	17.9689	86.5984	128.738
057457309001	100.89	1	1	1	1	69	2	1	1	0	1	1	0	0	7	22.8287	47.1652	127.578
057457309002	40.71	1	1	0	1	62	1	1	0	0	0	0	1	0	6	17.1658	123.325	61.0828
057457311002	136.29	0	1	0	1	37	1	1	0	0	0	0	1	1	9	28.6835	35.1806	122.552
057457313001	46.02	1	1	1	1	66	1	1	0	0	0	0	0	0	8	20.7678	61.4694	128.738
057457313002	65.49	1	1	0	1	63	1	1	0	0	0	0	0	0	8	18.1418	86.985	120.233
057457317002	120.36	0	0	0	1	45	1	1	0	0	0	0	0	0	6	23.6033	61.4694	119.846
057457318002	128.325	1	1	0	1	55	1	1	1	1	0	0	0	0	6	24.4483	58.7632	119.846
057457321001	114.165	1	1	1	1	53	1	1	0	0	0	0	0	0	5	19.3166	46.392	117.913
057457322001	87.615	1	1	0	1	68	1	1	0	0	0	0	0	0	6	19.7384	58.7632	96.65
057457323002	123.015	0	1	0	1	69	1	1	0	0	0	0	0	0	8	20.3878	54.5106	107.475
057457324001	97.35	1	1	1	1	60	1	1	0	0	1	0	0	1	4	18.5727	62.2426	158.119
057457327001	65.49	1	1	0	0	76	1	1	0	0	0	0	1	0	2	16.96	64.1756	125.258
057457328002	120.36	1	1	0	1	60	1	1	1	1	0	0	0	0	3	26.6086	40.593	92.3974
057457329002	222.135	1	1	0	1	73	1	1	0	0	0	0	1	1	5	25.7791	46.0054	154.64
057457330001	53.985	1	1	0	1	68	1	1	0	0	0	0	0	0	5	26.1142	81.5726	106.702
057457330002	75.225	0	1	1	1	70	2	1	0	0	0	0	0	0	5	19.9914	61.856	120.233
057457331002	103.545	0	0	1	1	68	1	1	1	1	1	1	0	0	3	18.851	64.9488	139.176
057457333001	101.775	1	1	1	1	68	2	1	1	1	1	1	1	0	5	18.9716	60.6962	82.7324
057457333002	83.19	1	1	0	1	62	1	1	1	1	0	0	0	0	8	22.5812	86.2118	100.129
057457334001	222.135	0	1	0	1	70	1	1	0	0	0	0	1	0	6	26.613	56.4436	131.057
057457335001	130.98	0	0	0	0	70	1	1	0	0	0	0	0	0	3	26.1527	63.0158	128.738
057457336001	46.02	1	1	1	1	47	1	1	1	1	1	1	1	0	8	22.1399	58.7632	88.918
057633209001	506.22	1	1	0	0	65	2	1	0	0	0	0	1	0	12	22.4054	32.4744	171.264
058202101001	96.465	0	0	1	0	73	1	0	0	0	1	1	1	0	7	26.13	53.3508	136.856
058202102001	261.96	0	1	0	1	48	2	1	0	0	0	0	0	1	5	24.4885	28.6084	101.289
058202102002	177	0	0	1	1	51	2	1	1	1	0	0	0	0	5	23.2682	47.5518	110.954
058202104001	103.545	0	1	1	1	66	1	0	1	0	1	1	0	0	3	21.997	30.5414	92.3974
058202104002	206.205	0	0	0	1	63	1	0	1	0	0	0	0	0	8	23.6777	47.5518	75.0004
058202105001	76.995	1	1	1	1	47	2	0	1	1	1	1	0	0	3	24.0583	40.2064	95.8768
058202105002	70.8	0	0	0	1	45	3	0	0	0	0	0	0	0	8	20.9745	65.3354	132.604
058202106001	115.05	0	0	1	1	55	4	0	0	0	0	0	0	0	8	25.2325	29.3816	128.738
058202107001	222.135	1	1	0	1	54	3	0	1	0	0	0	1	0	9	20.736	46.0054	112.114
058202107002	131.865	1	1	1	1	53	1	0	1	0	1	0	1	1	2	29.2982	27.4486	103.609
058202110001	241.605	0	0	1	1	49	1	1	0	0	0	0	0	0	4	22.1271	48.7116	72.6808
058202110002	56.64	0	0	0	1	48	4	1	0	0	0	0	0	0	6	22.8146	67.2684	87.3716
058202111001	76.995	0	0	1	1	55	3	0	1	1	1	1	0	0	8	25.2712	48.325	98.583
058202111002	85.845	0	0	0	1	56	3	0	0	0	0	0	1	0	6	22.2757	59.1498	175.903
058202112002	125.67	1	0	0	1	63	2	0	0	0	0	0	0	0	8	24.7683	56.057	86.5984
058202113002	144.255	0	0	0	1	45	2	0	0	0	0	0	0	0	10	24.5827	43.6858	135.31
058202114001	102.66	0	1	0	1	49	4	0	1	0	0	0	0	0	7	25.9389	69.9746	130.284
058202114002	95.58	1	1	1	1	55	4	0	1	0	1	0	0	0	6	29.9497	42.9126	125.258
058202115001	101.775	0	0	0	1	67	3	0	0	0	0	0	1	0	8	26.238	40.9796	125.258
058202116001	67.26	1	1	0	1	42	2	1	1	0	0	0	0	0	8	22.0047	49.8714	97.4232
058202116002	128.325	0	0	1	1	46	3	1	1	1	0	0	0	0	8	26.0474	43.2992	102.836
058202201002	130.98	1	1	0	1	60	1	1	0	0	0	0	1	0	2	20.79	57.6034	84.2788
058202202001	82.305	0	1	0	1	48	1	1	0	0	0	0	0	0	8	26.0327	61.0828	120.619
058202202002	103.545	1	1	1	1	48	3	0	0	0	0	0	0	0	8	25.9844	40.593	111.341
058202204001	65.49	1	1	1	1	61	1	1	1	1	0	0	1	0	5	19.9109	40.593	105.542
058202204002	299.13	0	1	0	1	59	2	1	0	0	0	0	0	1	3	26.3465	42.1394	109.408
058202205001	55.755	0	0	0	1	43	2	1	0	0	0	0	0	0	8	24.3823	73.8406	146.908
058202205002	89.385	0	0	1	1	45	3	1	1	1	1	1	0	0	8	20.8103	73.8406	115.207
058202207001	100.005	0	0	0	1	64	1	1	0	0	0	0	1	0	4	20.7756	58.3766	165.078
058202207002	60.18	0	1	1	1	69	1	0	0	0	1	1	0	0	7	24.1931	66.4952	125.645
058202208001	212.4	0	0	1	1	56	1	1	1	1	1	1	0	1	7	22.6387	39.8198	74.6138
058202208002	69.915	0	1	0	1	55	1	1	1	1	0	0	0	0	3	19.1286	79.6396	186.341
058202210001	52.215	1	1	1	1	62	1	0	1	1	1	1	0	0	7	21.937	62.6292	73.454
058202210002	92.925	1	1	0	1	61	1	0	0	0	0	0	0	0	4	23.2212	63.789	148.068
058202211001	61.065	0	1	1	1	69	1	1	0	0	1	1	1	0	6	22.8281	36.727	88.918
058202211002	57.525	1	0	0	1	64	2	1	1	1	0	0	0	0	6	21.6312	45.6188	78.8664
058202213001	126.555	1	1	0	1	50	1	1	0	0	0	0	0	0	7	22.9987	39.8198	97.4232
058202213002	63.72	0	0	1	1	58	1	1	1	1	1	1	1	0	8	24.0945	89.3046	112.887
058202214001	62.835	1	1	1	1	57	1	1	1	1	0	0	0	1	5	22.6207	61.4694	182.475
058202215001	85.845	1	1	1	0	73	1	1	1	1	1	1	1	1	3	21.7008	46.392	131.831
058202217001	73.455	0	1	1	1	59	2	1	0	1	0	0	1	0	10	18.8117	71.1344	80.7994
058202217002	83.19	0	0	0	1	54	1	1	1	0	0	0	0	0	6	22.9472	43.2992	88.5314
058202218002	278.775	0	0	0	1	48	3	1	0	0	0	0	1	1	7	27.616	29.7682	87.7582
058202221001	134.52	1	1	0	0	73	1	1	0	0	0	0	1	0	7	28.7912	66.8818	151.547
058202302001	147.795	0	0	0	1	50	1	1	0	0	0	0	1	0	4	27.6259	52.191	101.289
058202304002	61.95	0	1	0	1	65	1	1	0	0	0	0	0	0	2	18.9698	87.3716	148.454
058202306002	107.97	1	1	0	1	46	2	1	0	0	0	0	0	0	7	29.9473	47.5518	117.913
058202308001	89.385	0	0	0	1	61	1	1	0	0	0	0	1	0	4	25.0868	59.5364	97.4232
058202311002	86.73	0	0	0	1	71	1	1	0	0	0	0	0	0	5	12.9747	115.207	121.392
058202312002	164.61	0	0	0	1	49	1	1	0	0	0	0	0	0	5	29.0829	40.593	152.707
058202313001	77.88	1	1	1	1	49	2	1	1	1	1	1	0	0	7	22.2047	44.8456	146.135
058202313002	52.215	1	1	0	1	52	1	1	0	0	0	0	0	0	6	24.4125	54.8972	93.9438
058202314001	95.58	0	0	0	1	46	1	1	1	1	0	0	1	0	6	28.979	53.7374	130.284
058202315001	68.145	0	1	1	1	59	1	1	1	1	1	1	1	0	8	19.7409	85.052	107.861
058202317001	122.13	1	1	1	0	72	1	1	1	1	1	1	1	1	5	493.454	56.4436	72.6808
058202318001	100.005	0	1	0	1	48	2	1	0	0	0	0	0	1	8	27.2553	52.191	126.418
058202319001	222.135	0	0	0	1	46	2	1	1	0	0	0	0	1	8	20.674	61.856	105.155
058202320001	67.26	0	1	0	1	70	1	1	0	0	0	0	0	0	4	14.9778	73.8406	97.8098
058202320002	55.755	1	1	1	1	70	1	1	1	0	1	0	1	1	2	23.0831	54.5106	96.2634
058202321001	84.075	0	0	0	0	73	1	1	0	0	0	0	1	0	7	24.2286	60.6962	92.3974
058202322001	87.615	0	0	0	1	62	1	1	1	1	0	0	1	0	6	20.7439	56.057	156.573
058202322002	230.1	1	1	1	1	58	1	1	1	1	0	0	0	1	6	25.0343	38.66	120.619
058202324001	49.56	0	0	0	1	43	1	1	0	0	0	0	0	0	5	21.8838	52.9642	76.1602
058202324002	95.58	0	0	1	1	49	3	1	1	1	0	0	0	1	8	23.4461	39.4332	97.4232
058202325002	79.65	1	1	0	1	67	1	1	0	0	0	0	1	0	4	26.3703	56.8302	154.64
058659101001	34.515	0	0	0	1	66	1	1	0	0	0	0	1	0	7	19.7372	94.717	25.9022
058659101002	104.43	0	0	1	1	65	2	1	1	1	1	1	0	0	8	17.1197	46.7786	79.253
058659102002	94.695	1	1	1	1	69	1	1	0	0	1	0	0	0	3	18.7629	99.7428	81.5726
058659104001	39.825	1	1	1	0	74	3	0	0	0	1	1	1	0	5	24.6077	51.8044	75.387
058659106002	41.595	0	0	1	1	54	2	1	0	0	1	1	0	0	5	21.7789	62.6292	85.4386
058659107001	61.065	1	1	1	1	61	1	1	1	1	1	1	0	0	7	23.0813	83.8922	138.789
058659108002	92.04	0	0	1	1	74	1	1	0	0	0	0	1	0	10	26.0775	49.4848	121.779
058659109002	96.465	0	1	0	1	55	1	1	0	0	0	0	0	0	8	24.5276	73.454	150.774
058659110001	140.715	1	0	1	1	55	3	1	1	1	1	1	0	0	6	21.1593	35.5672	81.5726
058659110002	114.165	0	0	0	1	56	1	1	0	0	0	0	0	0	8	21.126	71.1344	218.816
058659112001	131.865	0	0	1	0	59	1	1	1	1	1	1	1	0	10	21.0818	62.2426	82.3458
058659115002	59.295	1	1	0	1	55	1	1	1	0	0	0	1	1	7	28.9495	84.2788	102.836
058659116001	132.75	1	1	0	1	76	1	1	0	0	0	0	1	0	3	19.384	55.2838	147.681
058659116002	109.74	1	0	1	1	79	1	1	1	0	0	0	0	0	3	21.5467	63.0158	120.619
058659118002	516.84	0	0	0	1	45	3	1	0	0	0	0	0	1	9	22.8374	31.7012	56.4436
058659121001	86.73	1	0	0	1	69	1	1	0	0	0	0	0	0	1	20.7098	71.1344	93.9438
058659123001	77.88	1	0	0	1	55	3	1	1	1	0	0	0	0	6	19.21	89.3046	96.65
058659127001	84.075	1	1	1	1	68	2	1	1	1	0	0	0	0	4	22.3111	53.3508	264.434
058659127002	46.02	1	1	0	1	61	1	1	0	0	0	0	1	0	8	25.0359	62.6292	63.4024
058659128001	86.73	0	0	1	1	58	3	1	0	0	1	1	0	0	5	19.3709	49.8714	93.9438
058659128002	68.145	0	1	0	1	57	1	1	0	0	0	0	0	0	2	24.6902	85.4386	149.614
058659302001	71.685	0	0	1	1	65	2	1	1	1	1	1	1	0	4	20.1394	88.1448	205.671
058659302002	61.95	1	0	0	1	65	1	1	0	0	0	0	0	0	5	19.6298	55.6704	126.805
058659305001	92.925	0	0	0	1	55	1	1	0	0	0	0	0	0	7	24.0478	52.9642	110.568
058659306001	163.725	1	1	1	1	46	3	1	1	0	0	0	1	0	6	27.9388	74.2272	86.2118
058659306002	84.075	0	1	0	1	44	1	1	0	0	0	0	1	1	5	23.3587	75.7736	146.521
058659309001	83.19	0	1	1	1	62	1	1	1	1	0	0	0	0	9	21.2828	78.0932	111.341
058659311001	63.72	0	1	1	1	28	2	1	1	1	1	0	1	0	5	23.2105	91.2376	91.6242
058659311002	61.065	1	1	0	1	57	1	1	1	1	0	0	0	0	6	21.4078	73.0674	88.1448
058659313001	61.95	0	1	0	1	48	2	1	0	0	0	0	0	1	9	22.7206	54.8972	132.217
058659313002	53.1	1	1	1	1	50	4	1	0	0	1	1	0	0	8	25.6641	76.1602	121.006
058659314001	92.04	1	1	0	1	56	1	1	1	0	0	0	0	1	3	21.4635	49.8714	131.444
058659314002	74.34	1	1	1	1	58	2	1	1	1	1	1	0	0	3	16.7868	65.3354	143.429
058659317001	74.34	1	1	0	1	57	3	1	0	0	0	0	0	0	6	20.5655	104.769	78.4798
058659317002	48.675	0	0	1	1	58	2	1	0	0	1	1	1	0	5	21.7411	89.6912	95.4902
058659319001	95.58	1	0	0	1	60	1	1	0	0	0	0	1	0	5	24.1187	32.0878	83.119
058659320001	100.005	1	1	0	1	46	3	1	1	1	0	0	0	0	5	28.1399	32.861	84.6654
058659324001	76.995	0	0	1	1	68	2	1	0	0	0	0	0	0	6	22.6083	76.9334	121.392
058659324002	69.03	1	1	0	1	67	1	1	0	0	0	0	1	0	4	24.1285	37.8868	119.846
058659327002	65.49	1	1	0	1	67	1	1	0	0	0	0	0	0	4	25.3625	70.7478	99.7428
060440101001	70.8	1	1	0	0	57	1	1	0	0	0	0	0	0	5	21.4844	48.325	141.109
060440102001	95.58	0	0	1	1	73	2	1	1	1	1	1	1	0	5	23.072	52.5776	108.635
060440102002	135.405	1	1	0	1	75	1	1	0	0	0	0	1	0	3	26.1392	53.3508	143.429
060440103001	133.635	1	1	0	1	61	1	1	0	0	0	0	0	0	4	28.664	52.191	154.64
060440103002	166.38	0	0	1	1	60	2	1	1	1	1	1	0	0	8	19.7285	46.7786	175.13
060440105002	204.435	1	1	1	1	53	3	1	1	1	0	0	0	0	8	30.0386	38.2734	63.0158
060440106001	120.36	0	0	0	1	58	2	1	1	0	0	0	0	0	8	23.125	39.8198	124.099
060440106002	192.045	0	0	1	1	58	4	0	1	1	1	0	1	0	8	29.8988	32.0878	66.8818
060440107001	222.135	0	0	0	1	48	1	1	0	0	0	0	1	1	6	24.9065	43.6858	170.491
060440107002	269.04	0	1	1	1	46	4	1	1	1	0	0	1	0	8	24.9695	57.6034	163.145
060440108001	633.66	1	1	1	1	54	2	1	1	0	1	1	0	0	5	28.0232	35.1806	72.6808
060440110001	151.335	0	1	1	1	56	4	1	1	0	0	0	1	0	10	25.0868	53.3508	132.604
060440110002	146.025	0	0	0	1	53	1	1	1	1	0	0	1	0	10	26.7918	40.9796	132.604
060440111001	78.765	0	0	1	1	66	2	1	1	1	1	1	0	0	10	17.9902	58.3766	71.1344
060440111002	113.28	0	0	0	1	62	2	1	0	0	0	0	0	0	9	27.3777	32.861	92.784
060440113001	98.235	0	1	0	1	45	4	1	0	0	0	0	0	0	7	32.4945	44.0724	130.671
060440113002	70.8	0	0	1	1	47	2	1	1	1	1	1	0	0	10	23.8251	45.6188	90.851
060440114001	82.305	0	0	1	1	51	3	1	0	1	1	1	0	0	6	21.988	37.5002	102.836
060440114002	110.625	0	0	0	1	55	3	1	0	0	0	0	0	0	8	22.8125	56.057	141.109
060440117001	222.135	1	1	0	1	66	3	1	0	0	0	0	1	0	8	27.5306	32.861	136.856
060440118001	67.26	0	0	1	0	55	3	1	1	1	1	1	1	0	1	23.3538	40.2064	114.047
060440119002	91.155	0	0	1	1	54	1	1	1	1	1	1	1	1	6	28.7306	53.3508	134.923
060440120002	54.87	0	0	0	1	53	1	1	0	0	0	0	0	0	4	25.2346	58.3766	135.31
060440122001	62.835	0	0	1	1	65	3	1	1	1	1	1	1	0	7	28.1682	42.526	121.006
060440122002	56.64	1	1	0	1	67	1	1	0	0	0	0	1	0	8	19.0589	65.3354	95.8768
060440124001	85.845	0	0	1	0	50	3	1	1	1	1	1	1	0	7	27.1208	48.7116	139.176
060440125001	89.385	1	1	0	1	64	2	1	0	0	0	0	1	0	8	27.4047	50.6446	176.29
060440125002	71.685	1	1	1	1	63	2	1	1	1	1	1	1	0	11	17.6121	54.124	109.021
060440126001	100.89	0	0	1	1	46	2	1	0	0	1	1	0	0	7	19.0483	47.5518	116.367
060440126002	215.055	0	0	0	1	48	1	1	0	0	0	0	1	0	7	21.9854	47.9384	147.295
060440127001	89.385	1	1	1	0	52	1	1	0	0	1	1	1	0	5	23.8443	68.0416	190.594
060440128001	87.615	0	0	1	1	58	3	1	0	1	0	0	1	1	8	28.3447	51.4178	127.191
060440128002	138.06	1	0	0	1	55	3	1	0	0	0	0	1	0	8	29.3333	44.0724	102.062
060440201001	94.695	0	0	1	1	59	2	1	1	1	1	0	0	0	8	23.3784	54.5106	93.1706
060440201002	86.73	1	1	0	1	55	2	1	0	0	0	0	0	0	8	28.6161	73.0674	109.794
060440202001	53.1	0	0	1	1	51	2	0	1	1	1	1	1	0	4	19.8752	78.4798	76.1602
060440202002	99.12	0	0	0	1	55	3	1	0	0	0	0	1	1	7	19.5143	78.8664	124.872
060440203001	210.63	0	1	0	1	58	1	1	0	0	0	0	1	1	6	26.3931	46.392	170.491
060440204001	95.58	1	1	1	0	49	3	1	0	0	0	0	1	0	6	26.7351	38.66	106.315
060440205001	87.615	1	1	0	1	66	2	1	0	0	0	0	1	0	6	24.1806	62.6292	133.377
060440205002	41.595	0	0	1	1	63	2	1	1	1	1	0	0	0	8	19.1406	56.8302	67.2684
060440206001	71.685	0	0	1	1	46	2	1	0	0	1	1	0	0	4	21.0715	59.5364	124.872
060440206002	47.79	0	0	0	1	43	1	1	0	0	0	0	1	0	5	24.0095	58.3766	123.325
060440207001	130.98	1	1	0	1	54	3	1	0	0	0	0	0	0	8	21.4025	50.258	85.8252
060440207002	82.305	0	1	1	1	54	3	1	1	1	1	1	1	0	6	23.8374	73.454	129.511
060440209001	149.565	1	0	0	1	55	2	1	0	0	0	0	1	0	5	24.5913	67.2684	201.419
060440209002	109.74	0	0	1	1	55	4	1	1	1	1	0	0	0	6	24.3548	52.5776	126.805
060440210001	57.525	0	0	1	0	47	3	1	1	1	1	1	1	0	5	22.3027	58.3766	124.485
060440211001	81.42	1	1	0	0	75	1	1	0	0	0	0	1	0	2	21.6016	77.32	69.9746
060440212001	133.635	1	1	1	1	52	2	1	0	0	1	1	0	0	5	20.7612	52.5776	119.073
060440212002	43.365	0	1	0	1	51	3	1	0	0	0	0	0	0	6	27.4498	51.0312	102.062
060440213001	64.605	0	0	1	1	46	3	1	1	1	1	1	0	0	6	19.6708	61.4694	105.542
060440213002	76.11	0	0	0	1	46	3	1	0	0	0	0	1	0	6	19.7049	48.325	153.867
060440214001	183.195	0	0	1	1	49	3	0	1	1	1	1	1	0	8	20.4165	54.124	114.047
060440214002	73.455	1	1	0	1	49	3	1	0	0	0	0	1	0	6	29.0579	45.6188	103.222
060440215001	68.145	0	1	1	1	56	2	1	0	0	1	1	0	0	10	21.5815	36.3404	69.588
060440215002	62.835	1	1	0	1	58	1	1	0	0	0	0	0	0	5	18.0374	34.0208	121.779
060440216001	79.65	1	1	1	1	43	2	1	1	1	1	0	1	0	8	26.9956	47.1652	88.918
060440216002	154.875	0	0	0	1	46	4	1	0	0	0	0	1	0	8	28.2999	56.8302	119.073
060440217001	130.095	0	1	1	1	44	3	1	1	0	1	1	0	0	8	21.3839	52.9642	119.073
060440218002	84.075	1	1	0	1	68	1	1	0	0	0	0	1	0	3	22.1446	52.5776	116.367
060440219001	94.695	0	0	1	1	56	2	1	1	1	1	1	0	0	8	23.3784	44.0724	86.2118
060440219002	272.58	1	1	0	1	58	1	1	0	0	0	0	1	0	8	37.4523	30.1548	73.0674
060440221001	141.6	0	0	0	1	54	3	1	0	0	0	0	1	0	8	27.8705	47.9384	98.583
060440221002	140.715	0	0	1	1	52	3	1	0	0	1	1	0	0	4	21.0556	47.1652	129.124
060440222001	83.19	1	0	1	1	64	2	1	0	0	1	1	0	0	8	23.1604	66.8818	163.918
060440223001	217.71	0	0	0	1	64	2	1	0	0	0	0	1	1	8	17.5392	43.2992	126.032
060440223002	97.35	1	1	1	1	61	2	1	0	0	1	1	0	0	8	18.5698	61.0828	147.295
060440224001	91.155	0	0	0	1	44	3	1	0	0	1	1	0	0	6	25.5457	69.588	66.8818
060440224002	78.765	0	0	1	1	48	3	1	0	0	1	1	0	0	7	23.8754	51.8044	110.181
060440301002	123.9	0	0	1	1	75	1	1	1	1	1	1	1	0	8	19.3787	43.2992	160.052
060440302001	112.395	1	1	0	1	51	4	1	0	0	0	0	0	0	6.5	28.987	53.3508	107.088
060440302002	84.96	0	0	1	1	53	4	1	1	1	1	0	0	0	6	23.6336	58.7632	90.4644
060440303001	63.72	0	0	1	0	57	3	1	1	0	1	1	1	1	6	23.0697	70.7478	71.521
060440305001	79.65	0	0	0	0	71	1	1	0	0	0	0	0	0	6	20.0161	53.7374	105.155
060440307001	76.11	0	0	0	1	44	2	1	0	0	0	0	0	0	8	25.815	39.0466	122.939
060440307002	300.9	0	0	1	1	47	3	1	0	0	1	0	1	1	7	32.9966	22.0362	92.784
060440308001	192.045	1	1	0	1	70	2	1	0	0	0	0	0	0	6	27.3641	34.4074	64.9488
060440309001	101.775	0	0	0	1	59	2	1	0	0	0	0	1	0	6	24.8279	42.9126	161.599
060440309002	66.375	0	0	1	1	55	4	1	1	1	1	1	0	0	5	19.9509	66.4952	78.0932
060440311001	133.635	0	0	0	1	68	3	1	0	0	0	0	0	0	8	26.3591	48.325	160.826
060440313001	53.1	1	1	0	1	47	3	1	0	0	0	0	1	0	6	19.9959	51.4178	95.4902
060440314002	61.065	0	0	0	1	58	1	1	0	0	0	0	1	1	7	24.315	53.7374	93.5572
060440318001	115.05	1	1	1	1	68	3	0	0	0	1	1	1	1	6	29.7357	29.3816	109.408
060440318002	466.395	0	0	0	1	62	2	1	0	0	0	0	0	0	6	26.42	33.6342	91.2376
060440319002	114.165	0	0	1	1	64	2	1	0	0	1	1	0	0	6	28.6018	34.794	113.274
060440320001	114.165	0	0	0	0	56	1	1	0	0	0	0	0	0	8	28.3039	64.9488	129.898
060440321001	88.5	0	0	1	1	58	4	1	1	1	1	1	1	0	6	22.2016	32.0878	103.609
060440321002	190.275	1	1	0	1	60	1	1	0	0	0	0	1	0	6	28.9971	34.794	66.1086
060440323001	110.625	0	1	0	1	49	4	1	0	0	0	0	1	0	6	30.196	49.4848	112.887
060440323002	132.75	0	0	1	1	49	2	1	0	0	1	1	1	0	8	28.8702	46.392	125.645
060440325001	161.07	1	1	1	1	64	2	1	1	1	1	0	1	0	6	25.4295	41.3662	134.537
060440325002	132.75	0	0	0	1	66	1	1	0	0	0	0	0	1	7	27.3034	51.8044	140.722
060440326001	58.41	1	1	1	0	72	3	1	0	0	1	0	0	0	6	22.1593	92.3974	118.3
060440327001	136.29	1	1	1	1	63	1	1	0	0	1	0	0	0	8	23.7524	43.2992	99.3562
060440327002	286.74	0	0	0	1	58	2	1	0	0	0	0	0	0	8	20.0937	41.7528	153.48
060440328001	144.255	0	0	1	1	62	1	1	1	1	1	1	1	1	7	23.3536	44.0724	100.903
060481101001	112.395	0	1	0	1	57	3	1	0	0	0	0	0	0	7	22.5861	51.4178	134.923
060481101002	69.915	0	1	1	1	59	2	1	0	0	1	1	1	1	7	24.649	42.9126	93.9438
060481102002	76.995	0	0	0	1	48	2	1	0	0	0	0	1	0	7	27.3333	59.923	68.4282
060481107002	63.72	1	1	0	1	59	1	1	0	0	0	0	0	0	7	24.7246	53.7374	120.619
060481108001	76.995	0	0	0	1	57	2	1	0	0	0	0	1	1	6	21.512	52.9642	146.521
060481109001	75.225	0	1	0	1	53	3	1	0	0	0	0	1	0	6	34.6396	51.8044	116.753
060481110001	69.03	0	0	1	1	48	4	1	1	1	1	1	1	0	7	24.6349	50.6446	155.027
060481110002	61.065	0	0	0	1	49	3	1	0	0	0	0	0	0	7	28.6028	48.325	119.846
060481111001	55.755	0	1	0	1	48	3	1	0	0	0	0	0	0	7	25.8314	57.99	96.65
060481112002	118.59	0	0	0	1	60	1	1	0	0	0	0	1	1	7	33.142	58.7632	170.877
060481113002	82.305	0	0	1	1	46	3	1	1	1	1	1	1	0	6	25.7499	35.5672	92.0108
060481115001	153.105	1	0	0	1	54	1	1	0	0	0	0	1	0	3	25.1769	44.459	135.31
060481117001	70.8	0	0	1	1	57	2	1	0	0	1	1	1	0	6	28.0402	44.459	141.496
060481117002	415.065	0	0	0	1	55	1	1	0	0	0	0	1	0	6	29.1859	40.2064	76.5468
060481118001	65.49	0	1	0	0	59	4	1	0	0	0	0	0	0	4	22.607	59.923	86.985
060481119001	77.88	0	0	1	1	60	3	1	0	1	1	1	1	0	5	22.8982	48.7116	96.2634
060481119002	58.41	0	0	0	1	57	1	1	0	0	0	0	1	0	6	25.6386	63.0158	109.408
060481121001	72.57	0	0	1	0	65	3	1	1	0	1	1	1	0	5	22.4061	38.2734	97.0366
060481124001	103.545	1	1	1	1	49	3	1	0	0	1	1	1	0	5	25.9444	32.861	73.454
060481124002	88.5	1	1	0	1	49	1	1	0	0	0	0	1	0	3	26.6547	40.9796	84.6654
060481125001	139.83	0	0	0	1	54	3	1	0	0	0	0	0	0	7	27.8307	42.1394	127.965
060481125002	111.51	0	0	1	1	54	4	1	0	0	1	1	1	0	7	22.69	30.1548	94.717
060481126001	70.8	1	1	0	1	55	4	1	0	0	0	0	0	0	6	22.9711	59.1498	131.444
060481126002	296.475	0	0	1	1	53	4	1	0	0	1	1	0	1	7	27.8893	23.9692	117.913
060481127001	184.965	0	0	1	1	49	3	1	1	0	1	1	1	0	6	27.055	36.727	95.4902
060481127002	82.305	0	0	0	1	51	2	1	0	0	0	0	1	0	5	24.4062	60.6962	107.475
060481128001	257.535	0	0	0	1	49	4	1	0	0	0	0	1	1	7	37.5988	35.1806	129.511
060481128002	70.8	0	0	1	1	47	4	1	0	1	0	0	0	0	7	25.026	44.8456	116.367
060481129001	184.965	1	1	0	1	64	3	1	0	0	0	0	1	0	6	32.4438	53.7374	167.784
060481130001	110.625	1	1	0	1	64	2	1	0	0	0	0	1	1	7	21.5888	53.3508	140.722
060481131001	127.44	1	1	0	1	56	1	1	0	0	0	0	0	0	8	23.2032	36.727	121.779
060481132001	63.72	0	0	0	1	46	3	1	0	0	0	0	1	0	7	21.6464	63.4024	119.846
060481132002	71.685	0	0	1	1	46	4	1	1	1	0	0	0	0	8	18.0079	45.2322	163.532
060481134002	253.995	1	1	0	1	51	4	1	0	0	0	0	0	0	8	32.1951	36.3404	116.367
060481135002	61.065	0	0	1	1	45	2	1	1	1	1	0	0	0	6	26.3117	45.2322	108.635
060481201001	50.445	1	1	1	1	62	2	1	0	0	0	0	1	0	5	18.4429	61.856	82.3458
060481201002	106.2	1	1	0	1	59	3	1	0	0	0	0	1	1	2	26.4853	38.66	127.965
060481202002	141.6	0	0	0	1	57	1	1	0	0	0	0	0	0	7	22.2208	36.727	164.305
060481203001	90.27	0	0	1	1	59	4	1	0	0	1	1	1	1	7	24.9749	41.7528	139.176
060481203002	76.11	1	1	0	1	59	2	1	0	0	0	0	0	0	4	24.1682	69.2014	172.81
060481204001	106.2	0	1	0	1	64	1	1	0	0	0	0	1	0	6	21.2389	47.9384	109.794
060481204002	102.66	0	0	1	1	73	2	1	1	1	1	1	1	0	7	24.5549	71.9076	126.418
060481205001	103.545	1	0	0	1	51	2	1	0	0	0	0	0	0	5	24.9559	49.8714	105.928
060481205002	152.22	0	0	1	1	53	2	1	1	0	1	0	1	1	8	26.6334	35.5672	126.418
060481206001	131.865	0	0	0	1	57	1	1	0	0	0	0	1	1	6	23.3579	52.9642	179.382
060481206002	140.715	0	0	1	1	57	1	1	1	1	0	0	0	0	8	27.4811	40.2064	109.021
060481207001	76.11	1	1	1	1	52	4	1	1	1	1	1	0	0	7	22.2851	53.7374	134.537
060481207002	150.45	0	0	0	1	55	1	1	0	0	0	0	1	1	8	18.7645	40.2064	171.264
060481208001	64.605	0	0	1	1	59	2	1	1	1	1	0	0	0	8	20.2076	52.9642	90.0778
060481209001	161.07	0	0	0	0	60	1	1	0	0	0	0	1	0	7	23.271	44.8456	100.129
060481211001	106.2	0	0	0	1	56	1	1	0	0	0	0	0	0	6	26.2378	34.0208	120.233
060481211002	131.865	0	1	1	1	58	2	1	1	1	1	1	1	0	8	24.8389	45.2322	109.408
060481214001	207.09	1	1	1	0	61	1	1	1	1	1	1	1	0	8	23.8906	56.8302	172.037
060481215001	203.55	0	0	1	1	54	3	1	1	1	0	0	1	0	9	23.0597	32.861	93.1706
060481215002	71.685	0	1	0	1	44	3	1	0	0	0	0	0	0	7	22.2532	96.2634	92.0108
060481216001	76.11	0	0	1	1	61	2	1	0	1	1	1	0	0	7	23.4497	47.5518	90.4644
060481216002	69.915	0	0	0	1	55	1	1	0	0	0	0	0	0	8	23.3467	43.2992	116.367
060481217001	138.06	0	0	0	1	54	1	1	0	0	0	0	1	0	4	21.4567	46.7786	127.965
060481218002	149.565	1	1	0	1	65	1	1	0	0	0	0	0	0	6	20.7294	42.526	149.228
060481219002	50.445	0	1	0	1	55	1	1	0	0	0	0	1	0	7	24.0893	66.4952	89.6912
060481221001	49.56	0	0	1	1	46	3	1	1	1	1	1	0	0	6	24.0955	76.5468	86.985
060481221002	177.885	0	0	0	1	42	1	1	0	0	0	0	1	0	8	27.7697	31.7012	84.6654
060481222001	177	0	0	0	1	59	2	1	0	0	0	0	1	0	5	23.7703	38.2734	119.073
060481222002	92.04	0	0	1	1	62	2	1	0	0	1	0	1	0	7	25.1706	44.8456	121.779
060481223001	425.685	0	0	0	1	54	2	1	0	0	0	0	1	0	6	20.0367	41.3662	88.1448
060481223002	61.065	1	0	1	1	55	3	1	1	1	1	0	0	0	6	24.1991	51.8044	109.408
060481224001	249.57	0	0	1	1	54	4	1	1	1	1	0	1	0	8	33.0465	42.1394	166.625
060481224002	147.795	0	0	0	1	56	2	1	0	0	0	0	0	0	8	26.8215	28.6084	83.5056
060481225001	130.095	0	1	1	1	62	1	1	1	1	1	1	1	0	6	22.8918	40.2064	124.872
060481225002	279.66	0	0	0	1	62	2	1	1	1	0	0	1	1	6	24.8421	46.0054	168.171
060481226001	1034.56	0	1	1	1	51	4	1	1	1	1	1	1	1	6	51.5314	24.3558	10.0516
060481226002	218.595	0	0	0	1	49	3	1	0	0	0	0	1	1	7	31.9226	42.526	93.1706
060481227001	50.445	0	0	1	0	58	1	1	0	0	0	0	0	0	8	19.8188	69.9746	83.5056
060481229001	104.43	0	0	0	1	64	2	1	0	0	0	0	0	0	7	22.2532	37.5002	166.625
060481229002	76.995	0	0	1	1	63	4	1	1	1	0	0	0	0	7	22.4879	52.9642	102.449
060481230001	150.45	0	0	1	1	64	3	1	1	1	1	1	1	0	6	26.1258	31.7012	106.702
060481230002	127.44	1	1	0	1	62	2	1	0	0	0	0	1	0	9	25.9109	51.8044	161.985
060481231001	76.11	0	0	1	1	52	4	1	0	1	0	0	0	0	7	25.3015	56.4436	121.779
060481232001	72.57	1	0	1	1	57	4	1	1	1	1	1	0	0	8	22.3858	59.5364	103.609
060481232002	279.66	0	1	0	1	55	4	1	0	0	0	0	1	0	6	33.8178	27.4486	155.027
060481233001	192.93	0	0	0	1	65	3	1	0	0	0	0	1	0	7	18.2636	42.1394	168.558
060481233002	121.245	0	0	1	1	67	2	1	0	0	0	0	1	0	10	24.1454	30.1548	100.516
060481234001	146.91	0	1	1	1	70	4	0	1	1	1	1	1	0	7	24.3227	52.5776	114.82
060481234002	90.27	0	0	0	1	69	3	1	0	0	0	0	1	0	10	32.7628	47.5518	114.047
060481301001	126.555	0	0	0	1	61	1	1	0	0	0	0	1	0	7	23.3534	52.9642	107.861
060481301002	72.57	0	0	1	1	62	2	1	0	0	0	0	1	0	8	28.435	39.4332	102.836
060481302001	40.71	0	0	1	0	49	1	1	1	1	1	1	0	0	6	22.9946	67.2684	69.2014
060481303001	46.905	1	1	0	1	45	3	1	0	0	0	0	0	0	7	24.453	63.0158	67.655
060481303002	42.48	1	1	1	1	48	4	1	0	0	0	0	0	0	6	21.6449	53.3508	218.042
060481304001	2.655	0	0	1	1	45	3	1	1	1	1	1	0	1	7	23.4948	44.8456	99.3562
060481305001	37.17	0	0	1	1	87	3	0	1	1	1	0	1	1	7	21.358	34.794	68.8148
060481307001	202.665	1	1	0	1	53	2	1	0	0	0	0	0	1	10	23.8088	49.0982	186.728
060481307002	150.45	0	0	1	1	57	2	1	1	1	1	0	1	0	9	28.959	41.3662	217.656
060481311001	251.34	0	0	1	1	47	3	1	1	1	1	1	1	1	6	27.7111	41.3662	141.109
060481311002	146.025	0	1	0	1	48	3	1	0	0	0	0	1	0	6	27.2874	62.6292	182.089
060481312001	101.775	0	0	1	1	49	3	1	1	1	0	0	1	0	3	32.9415	45.2322	144.588
060481316001	181.425	0	0	0	1	62	2	1	0	0	0	0	1	1	7	28.7698	37.1136	118.3
060481316002	161.07	0	0	1	1	64	2	1	1	1	1	1	0	0	8	19.5776	70.7478	66.4952
060481319001	101.775	0	0	0	1	62	3	1	0	0	0	0	1	0	8	20.2538	54.8972	141.109
060481320001	52.215	0	0	1	1	49	2	1	1	1	1	0	1	0	6	20.8152	52.191	89.3046
060481320002	66.375	0	1	0	1	50	4	1	0	0	0	0	0	0	7	26.0936	40.9796	102.836
060481321001	61.95	0	0	1	1	58	1	1	1	0	0	0	1	0	10	28.6541	43.2992	85.4386
060481322001	162.84	0	0	0	1	67	2	1	0	0	0	0	1	1	5	27.5932	45.6188	89.3046
060481322002	325.68	1	1	1	1	64	3	1	0	0	1	1	0	0	6	28.8881	24.3558	51.0312
060481323001	77.88	0	0	0	0	81	1	1	0	0	0	0	1	0	5	17.002	70.7478	132.217
060481324002	261.075	0	1	1	1	61	3	1	1	1	1	0	1	0	5	27.9302	35.9538	105.155
064028102001	71.685	1	1	0	0	68	3	0	0	0	0	0	0	0	8	26.6022	73.454	114.82
064028103001	144.255	1	0	0	1	53	4	0	0	0	0	0	0	0	7	28.4166	49.0982	99.3562
064028103002	113.28	0	0	1	1	56	4	0	0	0	1	1	0	0	7	21.203	40.9796	93.9438
064028104001	92.925	0	0	1	1	49	4	0	1	1	0	0	0	0	7	27.5482	54.8972	132.604
064028104002	80.535	0	0	0	1	48	4	0	0	0	0	0	0	0	7	24.6533	51.8044	95.8768
064028108002	117.705	0	0	0	1	48	4	0	0	0	0	0	0	0	7	26.4573	42.9126	150.774
064028113002	53.1	0	0	0	1	52	4	0	0	1	0	0	0	0	7	21.4903	57.99	82.3458
064028117002	173.46	0	0	0	1	51	4	0	0	0	0	0	0	0	7	25.0885	43.6858	146.908
064028206001	130.095	0	0	0	0	54	3	0	0	0	0	0	0	0	6	28.481	47.9384	148.068
064028207002	60.18	0	0	0	1	48	4	0	1	1	0	0	0	0	7	22.8366	55.6704	118.686
064028214001	138.945	0	0	0	0	68	1	0	0	0	0	0	1	1	7	32.2693	46.0054	189.434
064028216001	133.635	0	0	0	0	58	4	0	0	0	0	0	0	0	7	24.2722	44.459	129.511
064028218001	57.525	0	0	0	1	46	3	0	0	0	0	0	0	0	7	22.4833	74.2272	116.367
064028218002	348.69	0	0	1	1	48	3	0	1	1	1	1	1	0	6	25.2941	39.0466	52.5776
064028220001	68.145	0	0	1	0	48	3	1	0	0	1	0	0	0	7	26.1224	65.722	138.789
064028221001	155.76	0	0	0	1	45	4	0	0	0	0	0	0	0	6	27.7499	57.2168	117.526
064028221002	94.695	0	0	1	1	46	3	0	0	0	0	0	0	0	8	23.5429	49.8714	106.315
064033102001	149.565	0	0	0	1	50	2	1	0	0	0	0	1	0	8	20.9902	63.4024	80.4128
064033102002	192.045	0	0	1	1	50	4	1	0	0	0	0	1	1	8	27.7177	54.5106	142.655
064033104001	61.95	0	0	1	1	58	3	1	1	1	1	1	0	0	8	24.6877	59.923	112.114
064033105001	108.855	0	0	1	1	57	4	1	1	1	1	1	1	0	5	24.539	39.0466	139.563
064033106001	177.885	0	0	1	1	46	1	1	1	1	1	1	1	1	10	23.1907	41.3662	141.496
064033106002	65.49	0	0	0	1	42	3	1	0	0	0	0	1	0	8	21.2992	71.1344	86.985
064033107002	56.64	0	0	1	1	68	4	0	0	0	0	0	1	0	6	16.3847	51.0312	83.119
064033108001	117.705	0	1	1	0	65	3	1	0	1	1	1	1	0	8	23.3507	48.325	119.846
064033109002	69.03	1	1	1	1	45	3	1	1	1	1	1	1	0	10	21.6995	42.9126	126.032
064033112001	120.36	1	0	0	1	57	1	1	0	0	0	0	0	0	8	26.4015	55.2838	112.501
064033112002	90.27	0	0	1	1	59	3	1	1	1	1	1	0	0	8	25.5497	59.5364	157.733
064033113002	313.29	1	1	0	1	57	1	1	0	0	0	0	1	0	7	27.2106	26.6754	112.114
064033114001	161.07	0	0	0	1	62	2	1	0	0	0	0	1	0	6	28.0497	52.9642	177.449
064033114002	106.2	0	0	1	1	67	3	0	0	0	1	1	1	0	7.5	25.142	32.0878	214.176
064033115001	79.65	0	0	0	1	54	1	1	0	0	0	0	0	0	8	21.3599	63.789	152.707
064033115002	179.655	0	0	1	1	57	3	1	1	1	1	1	0	1	8	23.8803	39.8198	66.1086
064033116002	211.515	0	1	0	1	74	1	1	1	1	1	0	1	1	8	17.4429	48.7116	144.588
064033117001	238.065	0	0	0	1	58	1	1	0	0	0	0	1	0	8	30.8639	28.2218	109.408
064033117002	158.415	0	0	1	1	57	3	1	1	1	1	0	1	0	8	27.4286	41.7528	100.516
064033118001	81.42	0	1	0	0	65	1	1	0	0	0	0	1	0	8	22.0741	28.6084	91.2376
064033119002	97.35	0	0	1	1	55	1	1	1	1	1	1	0	0	10	21.5684	63.4024	86.5984
064033120001	606.225	0	0	1	1	51	4	1	1	1	0	0	1	1	8	26.2584	25.9022	35.1806
064033120002	127.44	0	0	0	1	50	4	1	0	0	0	0	1	0	6	26.1268	52.191	146.908
064033123002	43.365	0	0	1	1	56	3	1	1	1	1	1	0	0	6	20.3359	66.1086	81.9592
064033124002	96.465	1	1	0	1	63	2	1	0	0	0	0	1	0	5	26.4024	44.8456	102.062
064033125002	157.53	0	0	0	1	52	1	1	0	0	0	0	1	0	10	35.7349	61.4694	122.552
064033126002	135.405	0	0	1	1	60	2	1	0	0	0	0	1	1	7	30.1931	34.4074	131.444
064033201001	102.66	1	1	0	1	65	1	1	0	0	0	0	1	0	2	22.7482	60.6962	119.073
064033201002	109.74	1	1	1	1	67	2	1	1	1	1	0	0	0	5	24.3526	50.6446	121.392
064033202001	89.385	0	0	1	0	82	1	1	0	0	0	0	1	0	8	19.9286	80.4128	99.3562
064033203001	426.57	1	1	0	1	65	3	1	0	0	0	0	1	1	6	16.5289	26.6754	75.7736
064033206001	75.225	0	0	0	0	55	2	1	0	0	0	0	0	0	5	25.0204	54.8972	90.0778
064033209002	92.925	1	1	1	1	51	4	1	0	0	0	0	0	0	6	24.7332	59.5364	103.222
064033210001	230.985	0	0	0	1	53	4	1	0	0	0	0	0	0	7	24.6519	35.9538	137.243
064033210002	139.83	0	0	1	1	53	4	1	1	0	1	0	1	0	7	33.126	39.0466	134.923
064033211002	101.775	0	0	0	1	52	3	1	0	0	0	0	1	0	7	23.777	58.7632	150.001
064033212001	53.985	0	1	1	1	65	2	0	0	1	0	0	0	0	8	23.7891	55.6704	94.717
064033212002	235.41	1	1	0	1	65	2	1	0	0	0	0	1	0	7	31.2706	42.526	144.975
064033213001	138.06	0	0	1	1	52	4	1	1	1	1	1	1	0	6	22.9539	39.0466	99.3562
064033213002	207.09	1	0	0	1	54	1	1	0	0	0	0	1	0	7	32.2996	47.9384	121.006
064033214001	82.305	0	0	1	1	48	3	1	0	1	0	0	0	0	10	30.4367	37.1136	68.8148
064033214002	116.82	0	0	0	1	50	4	1	0	0	0	0	0	0	8	23.2335	34.4074	91.6242
064033216001	121.245	0	0	0	1	51	4	1	0	0	0	0	1	0	7	25.4501	46.0054	112.501
064033217001	84.075	0	0	0	1	58	1	1	0	0	0	0	1	0	7	22.1446	44.0724	95.8768
064033218002	171.69	0	1	0	1	54	1	1	0	0	0	0	1	0	9	24.3913	40.593	115.98
064033219001	163.725	0	0	1	1	45	3	1	1	0	1	0	0	0	5	24.9991	51.4178	97.4232
064033219002	301.785	0	0	0	1	43	3	1	0	0	0	0	0	0	8	26.1778	37.1136	134.15
064033220001	61.065	0	0	0	1	52	3	1	0	0	0	0	0	1	4	24.0892	39.8198	107.475
064033220002	88.5	0	0	1	1	54	4	0	0	0	1	1	0	0	8	56.4374	25.129	103.609
064033222001	102.66	1	1	1	1	58	1	1	1	0	0	0	1	0	7	24.2722	32.861	99.7428
064033222002	370.815	1	1	0	1	59	1	1	0	0	0	0	1	0	6	36.6886	15.464	107.088
064033223001	177.885	0	0	0	1	53	1	1	0	0	0	0	1	0	8	26.9372	43.2992	111.341
064033223002	246.03	0	0	1	1	57	4	0	0	0	1	0	0	0	5	27.9967	28.6084	77.7066
064033224001	129.21	1	1	1	1	55	4	0	1	0	0	0	0	0	6	26.2687	46.7786	158.506
064033224002	156.645	0	0	0	1	55	3	1	1	1	0	0	0	0	8	31.5652	40.593	114.82
064033301002	126.555	0	0	1	1	62	2	1	1	1	1	1	1	0	8	28.0624	28.6084	98.1964
064033302001	76.995	0	0	1	1	80	2	1	1	1	0	0	0	0	6	22.1875	59.923	122.552
064033302002	107.97	1	1	0	1	74	1	1	0	0	0	0	1	1	3	32.2464	29.7682	101.289
064033304001	115.935	1	1	0	1	58	2	1	0	0	0	0	1	0	1	28.3217	57.2168	121.392
064033306002	107.97	1	0	1	1	54	4	0	1	1	1	1	1	0	7	25.2469	31.3146	116.367
064033307001	68.145	0	0	1	0	49	3	1	1	1	1	1	1	0	6	28.8407	49.0982	123.712
064033309001	145.14	0	0	1	1	55	4	1	1	0	1	0	1	0	8	25.6055	31.7012	112.114
064033309002	230.985	1	0	0	1	55	1	1	0	0	0	0	0	0	8	24.0715	47.1652	86.985
064033310001	99.12	0	0	0	1	45	3	1	1	1	0	0	1	0	7	23.3083	38.66	105.928
064033312001	79.65	0	1	1	1	70	1	1	1	0	1	1	1	0	6	21.4268	42.526	74.2272
064033312002	107.97	0	0	0	1	62	1	1	1	0	0	0	1	0	5	25.2616	51.8044	81.9592
064033313001	230.985	0	0	0	1	49	3	1	0	0	0	0	1	0	6	26.3836	34.0208	89.6912
064033313002	109.74	1	1	1	1	49	2	1	0	0	1	1	0	0	7	23.1877	54.8972	104.382
064033314001	96.465	0	0	0	1	46	1	1	0	0	0	0	1	0	8	23.8141	39.4332	104.769
064033314002	63.72	0	1	1	1	55	1	1	0	0	1	1	1	1	6	20.346	51.4178	64.9488
064033317001	101.775	0	1	1	0	71	2	1	1	1	1	0	1	0	6	21.9098	63.0158	192.14
064033318002	277.005	1	1	0	1	51	3	1	1	0	0	0	0	0	6	30.7422	37.5002	68.8148
064033319002	70.8	0	0	1	1	66	3	0	0	1	0	0	0	0	5	24.6671	37.5002	37.5002
064033322001	75.225	1	1	1	1	59	1	1	1	1	0	0	0	0	6	23.737	59.923	88.5314
064033324001	122.13	0	1	0	1	58	1	1	0	0	0	0	1	0	3	26.83	47.9384	82.3458
064033325002	75.225	0	1	0	1	56	1	1	0	0	0	0	0	0	8	22.6566	83.119	78.8664
064033326001	154.875	0	1	1	1	63	2	1	0	0	1	1	1	0	7	27.5374	30.1548	122.939
064033327001	143.37	0	1	1	1	61	2	1	0	0	0	0	0	0	7	19.5265	44.459	68.0416
064033327002	184.965	0	0	0	1	58	1	1	0	0	0	0	0	0	6	24.4803	40.2064	175.13
064033328001	203.55	0	0	1	1	50	4	1	1	1	1	1	1	0	7	20.1532	32.861	119.846
064033328002	138.945	0	0	0	1	49	2	1	0	0	0	0	1	0	6	23.0529	53.3508	148.841
064033329002	92.925	1	1	1	1	61	2	1	0	1	1	1	1	0	6	26.9549	40.9796	170.877
064033330001	140.715	1	1	0	1	51	3	1	0	0	0	0	1	0	6	24.7456	34.4074	124.872
064033330002	53.1	1	1	1	1	55	3	1	1	1	1	1	1	0	5	22.8187	50.6446	121.779
064033331001	61.95	0	0	0	1	55	4	1	0	0	0	0	1	0	5	23.3293	65.3354	74.2272
064033331002	89.385	0	0	1	1	57	1	1	0	0	0	0	1	0	8	24.8443	37.8868	86.2118
064033332001	175.23	1	1	0	1	45	4	1	1	1	0	0	0	0	7	23.6696	52.191	109.021
064033332002	42.48	0	1	1	1	44	3	1	1	1	0	0	0	0	7	21.3637	34.0208	61.856
064033333001	166.38	0	1	1	0	48	4	1	1	1	1	1	0	0	5	22.5756	42.9126	153.48
064604102001	119.475	1	1	0	1	57	4	0	0	0	0	0	1	0	7	31.5693	35.1806	105.928
064604102002	115.05	0	0	1	1	55	4	1	1	1	1	1	1	0	8	29.889	27.4486	106.702
064604103001	84.075	1	1	0	1	49	1	0	0	0	0	0	0	0	8	30.5922	44.0724	87.7582
064604103002	67.26	0	1	1	1	50	4	0	0	0	0	0	1	0	7	24.237	37.8868	92.3974
064604108001	118.59	0	0	0	0	66	2	0	0	0	0	0	1	0	8	24.7617	51.4178	153.48
064604109001	63.72	0	0	0	1	55	1	0	0	0	0	0	0	1	10	34.7645	54.5106	105.155
064604110001	119.475	1	1	0	1	72	1	0	0	0	0	0	0	0	4	32.6684	43.6858	155.027
064604110002	125.67	0	1	1	1	76	1	0	0	0	0	0	1	0	5	28.8897	44.0724	117.14
064604112002	151.335	0	0	0	1	47	4	0	0	0	0	0	0	0	8	28.5032	39.0466	116.753
064604113002	114.165	1	1	0	1	45	3	0	0	0	0	0	0	0	5	29.0355	35.5672	117.14
064604116001	138.945	0	0	1	1	56	2	0	0	0	0	0	1	0	8	25.2331	30.5414	60.6962
064604117001	170.805	1	1	1	1	65	2	0	1	1	1	0	1	0	8	27.0527	37.1136	150.387
064604117002	157.53	0	0	0	1	62	1	0	0	0	0	0	1	0	8	32.3229	56.8302	143.429
064604201001	77.88	0	0	0	1	44	2	1	0	0	0	0	1	0	8	32.328	42.9126	73.8406
064604201002	77.88	0	0	1	1	57	3	1	0	0	1	0	1	0	5	21.7871	19.33	59.923
064604206001	33.63	0	1	0	1	46	4	0	0	0	0	0	0	0	6	23.1832	59.923	78.0932
064604206002	96.465	0	0	1	1	47	4	0	1	1	0	0	1	0	8	31.1003	46.392	102.062
064604301001	50.445	0	0	0	1	47	4	0	0	0	0	0	0	0	6	25.8834	68.0416	108.248
065546102001	65.49	0	0	0	1	49	4	1	0	0	0	0	1	0	4	27.2115	70.3612	119.459
065546104002	92.925	1	1	0	1	48	3	1	0	0	0	0	1	0	7	22.3494	50.6446	91.2376
065546105001	57.525	0	0	1	0	63	1	1	1	1	1	1	0	0	5	20.1897	63.789	56.4436
065546106001	81.42	0	0	1	1	53	4	1	1	1	1	1	1	0	10	26.1583	47.1652	102.836
065546106002	96.465	0	1	0	1	49	2	1	0	0	0	0	1	0	6	27.578	41.3662	81.186
065546107001	107.085	1	0	1	1	51	1	1	1	1	1	1	0	0	8	21.8846	46.7786	142.655
065546107002	96.465	0	1	0	1	50	3	1	0	0	0	0	0	0	5	26.7093	50.6446	110.568
065546108001	284.97	0	1	0	0	62	1	1	0	0	0	0	1	0	8	25.8372	32.4744	64.5622
065546109001	124.785	1	1	0	1	47	3	1	0	0	0	0	0	0	6	28.3037	52.191	144.588
065546110001	100.89	1	1	0	1	43	1	1	0	0	0	0	0	0	8	24.6218	46.7786	79.6396
065546110002	262.845	1	0	1	1	46	1	1	1	1	1	1	0	0	7	21.7854	45.2322	134.537
065546111001	146.91	0	1	0	1	52	4	1	1	1	0	0	0	0	5	22.1727	64.9488	123.712
065546113001	93.81	1	1	0	1	49	4	1	1	1	1	1	1	0	6	23.9548	62.2426	113.274
065546114001	162.84	1	1	1	1	62	3	1	1	0	1	1	1	0	6	20.4863	56.057	103.222
065546115002	62.835	1	1	0	1	60	1	1	0	1	1	1	0	0	8	19.9809	80.0262	135.31
065546116001	138.06	0	1	0	1	65	1	1	0	0	0	0	1	0	4	29.5361	49.4848	117.14
065546116002	92.04	0	1	1	1	70	2	1	0	0	1	0	1	0	8	27.4713	42.9126	98.583
065546117001	114.165	0	0	1	1	49	3	1	1	1	1	0	1	0	8	26.9965	56.8302	115.593
065546117002	70.8	0	0	0	1	47	3	1	0	0	0	0	0	0	8	25.3792	63.0158	105.542
065546119001	225.675	0	0	0	1	48	3	1	0	0	0	0	1	0	7	29.5705	31.7012	87.3716
065546119002	115.05	1	0	1	1	50	3	1	1	1	1	1	0	0	7	24.1927	56.8302	136.083
065546121001	81.42	0	0	1	1	62	1	1	0	1	1	1	1	0	4	25.0745	39.0466	119.846
065546122001	104.43	0	0	0	1	55	1	1	0	0	0	0	0	1	7	22.799	46.0054	114.047
065546122002	130.095	0	0	1	1	63	2	1	0	0	1	0	0	0	6	21.1638	107.475	123.325
065546123001	140.715	0	0	1	1	60	3	1	1	1	1	1	1	0	7	23.4607	66.8818	69.2014
065546124002	132.75	0	0	0	1	43	1	1	0	0	0	0	1	0	6	18.2834	48.7116	118.686
065546216002	144.255	1	1	0	1	75	1	1	0	0	0	0	1	0	3	19.5413	59.1498	86.985
065546220001	177	1	1	1	1	56	4	1	1	1	1	0	0	0	8	25.7026	47.9384	149.228
065546220002	51.33	0	0	0	1	57	1	1	0	0	0	0	1	0	6	22.7344	65.3354	90.0778
065546302001	100.005	0	1	0	1	50	1	1	0	0	0	0	0	0	8	24.0022	69.9746	165.078
065546302002	100.89	1	1	1	1	53	1	1	1	1	1	1	0	0	5	23.8798	39.8198	99.3562
065546303002	77.88	0	0	1	1	47	3	1	0	0	1	1	0	0	8	20.7956	46.7786	118.3
065546307001	123.015	1	1	0	1	67	3	1	0	0	0	0	1	0	8	25.4738	45.6188	94.717
065546308002	82.305	0	0	1	1	53	2	1	1	1	0	0	0	0	8	23.394	62.2426	71.521
065546310001	272.58	1	1	0	1	68	2	1	0	0	0	0	1	0	6	22.0586	31.3146	119.459
065546310002	93.81	0	0	1	1	69	4	0	0	0	1	0	0	0	8	23.5599	47.9384	95.1036
065546312001	112.395	1	1	1	1	50	2	1	1	0	1	1	1	0	10	27.2024	41.7528	136.083
065546312002	336.3	1	1	0	1	52	1	1	0	0	0	0	1	1	8	31.5648	31.3146	72.2942
065546313001	136.29	1	1	1	1	45	2	1	0	0	1	0	0	0	7	23.5031	51.4178	104.382
065546313002	138.06	0	0	0	1	48	2	1	0	0	0	0	1	0	7	27.931	50.6446	126.805
065546315001	132.75	0	0	0	1	48	3	1	0	0	0	0	0	0	7	29.3947	38.66	89.3046
065546315002	76.995	0	1	1	1	46	1	1	1	1	1	0	0	0	7	22.7467	46.0054	93.5572
065546316001	186.735	1	0	0	0	63	1	1	0	0	0	0	1	0	5	26.8486	52.191	170.877
065546318001	160.185	0	0	0	1	57	1	1	0	0	0	0	1	0	8	24.6836	49.8714	73.0674
065546318002	56.64	1	1	1	1	61	1	1	1	1	1	1	1	0	7	22.6871	86.5984	114.82
065546319001	133.635	0	1	1	1	58	1	1	1	1	1	0	0	0	10	21.4978	39.0466	118.686
065546319002	130.98	1	1	0	1	57	1	1	0	0	0	0	1	1	6	22.4872	39.4332	69.588
065546326001	49.56	0	0	1	1	60	1	1	1	1	1	1	0	0	5	19.7778	34.4074	30.1548
065546326002	166.38	0	0	0	1	60	1	1	0	0	0	0	1	0	5	22.8563	43.2992	65.722
065546327001	61.95	0	0	1	0	69	1	1	1	1	1	1	0	0	8	18.8631	49.4848	90.4644
065546328001	74.34	0	0	0	1	57	1	1	0	0	0	0	0	0	6	23.0951	61.4694	121.392
065546329001	230.1	0	0	0	1	47	3	1	0	0	0	0	1	0	8	30.5739	37.1136	86.2118
072428102001	304.44	0	0	0	0	67	1	0	0	0	0	0	1	1	2	26.155	41.3662	185.181
072428103001	70.8	0	0	0	1	73	1	0	0	0	0	0	0	1	8	20.7236	57.2168	76.5468
072428105001	94.695	0	0	1	0	58	3	0	0	0	1	1	1	0	5	17.8676	53.3508	86.985
072428111001	69.03	0	0	0	1	46	1	0	0	0	0	0	1	0	8	24.4705	47.1652	61.4694
072428112001	70.8	1	1	0	1	32	1	1	0	0	0	0	0	0	9	21.8436	63.789	92.3974
072428112002	123.9	0	0	1	1	48	1	0	0	0	0	0	0	0	6	27.6145	35.5672	71.9076
072428113002	92.925	0	0	0	1	61	3	0	0	1	0	0	1	0	7	26.4072	51.8044	97.8098
072428115001	130.98	0	0	0	1	51	2	0	1	0	1	0	1	0	5	24.6477	37.8868	169.717
072428122002	139.83	0	0	1	1	53	3	0	0	0	0	0	1	0	7	21.9858	32.4744	100.129
072428123001	92.925	0	0	1	0	61	3	0	0	0	1	1	1	0	7	20.4562	46.0054	105.928
072428201001	495.6	1	1	0	0	64	2	0	0	0	0	0	1	1	7	28.9461	24.3558	27.8352
072428203001	75.225	0	0	0	0	49	4	0	1	1	0	0	0	0	5	22.5567	44.8456	107.088
072428204001	66.375	0	0	0	0	76	1	0	0	0	0	0	1	0	2	17.2064	57.6034	102.062
072428206001	76.11	1	1	0	1	62	3	0	1	1	0	0	0	0	8	20.036	54.5106	146.521
072428206002	73.455	0	1	1	1	64	2	0	0	0	1	1	0	0	6	24.0436	33.6342	114.434
072428207001	96.465	1	1	1	0	55	1	0	1	1	1	0	1	0	4	24.5986	44.0724	94.3304
072428209001	110.625	0	0	1	1	56	4	0	1	1	1	1	0	0	7	25.5297	45.6188	138.016
072428209002	65.49	0	0	0	1	54	4	0	0	0	0	0	1	0	5	27.2247	54.124	114.82
072428212001	99.12	0	0	0	0	75	1	0	0	0	0	0	1	0	6	26.2292	40.2064	107.088
072428217001	78.765	0	0	1	1	53	2	0	0	0	1	1	0	1	6	16.8941	54.5106	121.779
072428218001	256.65	0	0	0	0	65	3	0	0	0	0	0	1	1	4	22.5183	44.8456	212.63
072428219001	107.97	0	0	1	0	50	2	0	1	1	1	1	1	0	5	21.5651	46.0054	109.021
072428220001	123.015	1	1	0	0	68	2	0	0	0	0	0	1	1	7	22.3532	49.8714	88.5314
072428301001	100.005	0	0	0	0	71	1	0	0	0	0	0	0	0	8	19.0434	47.1652	168.171
072428302001	99.12	0	0	0	1	56	2	0	0	0	0	0	1	0	7	22.7822	55.6704	128.738
072428302002	100.005	0	0	1	1	61	3	0	0	0	0	0	1	1	6	24.8389	41.3662	90.4644
072428304002	177	1	0	0	1	56	1	0	0	0	0	0	1	0	3	30.6035	47.9384	120.233
072428305001	151.335	1	1	0	0	73	2	0	1	1	0	0	1	0	7	24.5339	39.0466	120.619
072428307002	50.445	0	0	0	1	43	3	0	0	0	0	0	0	0	6	25.0692	76.5468	92.3974
072428311001	239.835	1	1	0	0	61	3	0	0	0	0	0	0	1	5	26.6682	37.5002	74.6138
072428312001	70.8	1	1	0	0	75	1	0	0	0	0	0	0	0	5	27.6152	59.5364	90.0778
072428313002	128.325	0	0	0	1	73	1	0	0	0	1	1	1	0	5	23.953	37.5002	93.5572
072428315001	207.09	0	0	0	0	65	3	0	0	0	0	0	0	0	6	21.0201	46.392	161.985
072428316001	64.605	0	0	1	1	68	4	0	1	1	1	0	1	0	5	22.199	61.856	142.269
074002101001	63.72	1	1	1	1	58	1	1	0	0	1	1	0	0	7	24.1988	39.4332	92.784
074002101002	77.88	1	1	0	1	52	2	1	1	1	0	0	0	0	5	24.51	62.6292	112.887
074002102001	200.01	0	0	1	1	48	2	1	1	0	0	0	1	0	4	22.3392	40.2064	112.114
074002102002	123.015	0	0	0	1	47	2	1	0	0	0	0	0	0	9	23.6442	40.9796	130.671
074002103001	68.145	0	1	1	1	54	2	1	1	1	1	1	0	0	7	23.0701	66.8818	98.1964
074002103002	62.835	1	0	0	1	50	1	1	0	0	0	0	1	0	3	19.6006	52.5776	112.114
074002104001	66.375	1	1	1	1	47	4	1	1	1	0	0	0	0	5	26.7034	50.258	116.753
074002104002	67.26	0	1	0	1	45	2	1	0	0	0	0	0	0	6	23.3424	51.0312	102.449
074002105001	107.085	0	0	0	1	67	1	1	0	0	0	0	0	0	6	24.7974	46.0054	123.325
[truncated: 5,552 more rows]
